# Supplementary material for: Exploring blood metabolites and thyroid disorders: a bidirectional mendelian randomization study
Source: Front Endocrinol (Lausanne). 2023 Oct 9;14:1270336. doi: 10.3389/fendo.2023.1270336 (PMC10591305; doi:10.3389/fendo.2023.1270336)
Supplement: Supplementary file 2 [file DataSheet_2.xlsx]

## Sheet: Table S1
	Table S1 The formula used to calculate R2 and F statistic between exposure and outcome.
	The formula used to calculate R2 and F statistic between exposure and outcome[1].
	Description							Formula
	F statistic
	R2 calculate
	References:[1] Pierce BL, Ahsan H, Vanderweele TJ. Power and instrument strength requirements for Mendelian randomization studies using multiple genetic variants. Int J Epidemiol. 2011 Jun;40(3):740-52. doi: 10.1093/ije/dyq151. Epub 2010 Sep 2. PMID: 20813862; PMCID: PMC3147064. * N: the sample size of the GWASs. k：the number of the SNPs (instrumental variants). R2: the instrumental variable expl…

## Sheet: Table S2
	Table S2 Summary statistics of the thyroid disease.
	Consortium	Phenotype	Note	First author	Sample size	Number of cases	Number of controls	Number of variants	Year	domain
	FinnGen	Malignant neoplasm of thyroid gland	https://www.finngen.fi/fi	NA	288920	1783	287137	18707521	2023	European
	IEU Open GWAS	Thyroid cancer	https://gwas.mrcieu.ac.uk/	NA	1,080	649	431	572,028	2013	European
	FinnGen	Graves’ disease	https://www.finngen.fi/fi	NA	377277	2836	374441	18709621	2023	European
	IEU Open GWAS	Graves’ disease	https://gwas.mrcieu.ac.uk/	Ishigaki K	212453	2176	210277	8885805	2021	Asian
	FinnGen	Hashimoto thyroiditis	https://www.finngen.fi/fi	NA	321192	489	320703	18708398	2023	European
	IEU Open GWAS	Hashimoto thyroiditis	https://gwas.mrcieu.ac.uk/	NA	187928	244	187684	16,380,358	2021	European

## Sheet: Table S3
	Table S3 Mendelian Randomization estimation for metabolites on the risk of thyroid disease.(n=46)
	Outcome	Exposure	#SNPs	R2	F statistics	IVW		MR-Egger		Weighted median		MR-PRESSO	MR-Egger regression			Cochran’s Q test
						OR (95% CI)	P-value	OR (95% CI)	P-value	OR (95% CI)	P-value		Intercept	se	P value	IVW Q	P IVW. Q	MR-Egger. Q	P MR-egger. Q
	Thyroid cancer	Phenylalanine	5	0.00734458	26.3025	258.64(2.30-29102.41)	0.0211453	980.60(0.02-41850296.51)	0.294789	719.55(2.53-204561.44)	0.0224808	0.87	-0.0125196	0.0458105	0.802364	1.25958	0.868195	1.18489	0.75663
	Thyroid cancer	Aspartate	4	0.000254053	22.2527	7.41(1.51-36.27)	0.0134562	89.24(1.01-7882.92)	0.188428	6.67(0.80-55.52)	0.0790336	0.49	-0.0740803	0.0636411	0.364492	2.71249	0.438109	1.35752	0.507246
	Thyroid cancer	C-glycosyltryptophan*	20	0.00502828	22.6347	0.04(0.00-0.29)	0.00179119	0.02(0.00-14.33)	0.26053	0.04(0.00-0.88)	0.0413981	0.91	0.00622765	0.0334204	0.85426	11.7963	0.894147	11.7616	0.8593
	Thyroid cancer	Carnitine	150	0.00373	26.9	0.26(0.08-0.81)	0.0204997	3.32(0.09-121.62)	0.514749	0.22(0.03-1.65)	0.139694	0.41	-0.013534	0.00922006	0.144257	152.504	0.40518	150.316	0.431482
	Thyroid cancer	1-linoleoylglycerol (1-monolinolein)	13	0.00890215	22.4849	0.54(0.30-0.98)	0.044378	1.09(0.23-5.18)	0.919013	0.41(0.19-0.91)	0.0277329	0.38	-0.0328429	0.034595	0.362832	13.8884	0.307895	12.8366	0.304139
	Thyroid cancer	Stearoylcarnitine	6	0.00370345	25.1674	5.77(1.11-29.90)	0.0368458	0.40(0.00-13798.76)	0.872677	6.16(0.79-48.24)	0.0836077	0.88	0.0495728	0.0979605	0.639438	1.651	0.895014	1.39491	0.845079
	Thyroid cancer	Gamma-glutamylglutamine	19	0.0046289	26.0608	3.54(1.15-10.90)	0.0275245	13.18(1.94-89.71)	0.0173373	4.51(0.81-24.98)	0.0847733	0.45	-0.0284283	0.0171372	0.115478	14.8265	0.673845	12.0747	0.795596
	Thyroid cancer	Gamma-glutamylleucine	32	0.00390026	21.7965	0.28(0.08-0.96)	0.0431634	1.27(0.09-18.60)	0.862702	0.50(0.08-3.25)	0.465451	0.43	-0.0184384	0.0147501	0.220944	31.096	0.461385	29.5333	0.489729
	Thyroid cancer	Uridine	18	0.00391116	25.7237	0.06(0.01-0.43)	0.00564938	0.01(0.00-5.70)	0.184346	0.16(0.01-3.05)	0.220803	0.71	0.0165484	0.0347962	0.640802	12.6668	0.758189	12.4406	0.713131
	Thyroid cancer	Myristoleate (14:1n5)	14	0.00593156	24.752	0.35(0.17-0.72)	0.00482115	0.78(0.19-3.11)	0.725827	0.40(0.13-1.24)	0.113268	0.86	-0.0292185	0.021828	0.205517	8.58669	0.803393	6.7949	0.870865
	Thyroid cancer	X-03003	7	0.00287882	20.9552	0.06(0.01- 0.61)	0.0169048	0.00(0.00- 1.75)	0.114724	0.09(0.00- 1.76)	0.111013	0.48	0.228133	0.137726	0.158537	5.65759	0.462618	2.91385	0.713266
	Thyroid cancer	X-10395	27	0.00499979	24.655	0.29(0.12-0.72)	0.00744655	0.36(0.09-1.35)	0.141663	0.24(0.05-1.03)	0.0544935	0.77	-0.00423598	0.0105062	0.690236	20.9023	0.746988	20.7398	0.707026
	Thyroid cancer	X-07765	11	0.0173405	21.4752	1.55(1.01-2.36)	0.0427607	2.33(1.20-4.52)	0.0332814	1.61(0.97-2.65)	0.064489	0.24	-0.0432292	0.028408	0.162405	13.229	0.211147	10.5218	0.309914
	Thyroid cancer	X-11847	11	0.00371643	21.3227	1.89(1.15-3.11)	0.0121472	2.87(0.84-9.78)	0.126173	2.00(1.13-3.55)	0.0179463	0.13	-0.0321262	0.0438046	0.481982	16.8189	0.0784696	15.8704	0.0696381
	Thyroid cancer	X-11849	10	0.00681303	21.2888	0.63(0.44-0.88)	0.00753373	0.54(0.24-1.21)	0.172299	0.65(0.41-1.04)	0.0714474	0.36	0.0126926	0.0304966	0.688207	9.71469	0.374073	9.5088	0.301206
	Thyroid cancer	X-11859	11	0.00950498	20.9038	4.02(1.14-14.18)	0.0306698	0.46(0.02-10.96)	0.640391	2.19(0.38-12.47)	0.376748	0.49	0.0518863	0.0355197	0.17809	9.90053	0.449263	7.76667	0.557821
	Thyroid cancer	X-12465	12	0.00492674	21.1823	2.21(1.07- 4.59)	0.0330602	4.26(1.24-14.61)	0.0441328	3.54(1.31- 9.57)	0.0126459	0.71	-0.0278499	0.021582	0.225941	8.33441	0.683072	6.66921	0.756261
	Thyroid cancer	X-12680	11	0.00960095	22.0846	0.33(0.12- 0.95)	0.0397057	1.10(0.05-26.43)	0.955507	0.26(0.07- 1.06)	0.0611559	0.42	-0.034209	0.0437593	0.454434	11.0128	0.356518	10.3126	0.325778
	Thyroid cancer	X-14086	12	0.00976146	23.6738	0.27(0.13-0.55)	0.000309939	0.22(0.02-2.86)	0.272505	0.29(0.11-0.76)	0.0115638	0.83	0.00814546	0.0481692	0.869089	6.59298	0.831023	6.56438	0.76583
	Graves’ disease	Kynurenine	32	0.00175653	20.9681	2.69(1.08- 6.66)	0.0327754	2.10(0.21-21.28)	0.533478	1.05(0.26-4.19)	0.945165	0.67	0.00309348	0.0137277	0.823238	26.8605	0.679164	26.8097	0.633246
	Graves’ disease	Taurochenodeoxycholate	11	0.00761018	21.2562	0.70(0.50-0.98)	0.0397872	1.02(0.59-1.76)	0.957343	0.77(0.49-1.20)	0.244043	0.76	-0.0282023	0.0171158	0.133811	6.42784	0.778129	3.71282	0.929278
	Graves’ disease	4-androsten-3beta,17beta-diol disulfate 2*	18	0.00369293	27.2084	0.48(0.25-0.91)	0.0243633	0.17(0.02-1.53)	0.133071	0.40(0.17-0.94)	0.0361395	0.27	0.0277824	0.0285819	0.345503	21.012	0.225752	19.8404	0.227494
	Graves’ disease	Phenylalanylphenylalanine	4	0.000241745	22.2195	3.66(1.10-12.19)	0.0346565	1.60(0.04-62.41)	0.825175	3.06(0.69-13.60)	0.141217	0.78	0.0211657	0.0451652	0.68545	0.89911	0.825642	0.679498	0.711949
	Graves’ disease	Phosphate	4	6.95178e-05	22.5841	0.09(0.01-0.86)	0.0367494	0.78(0.01-76.93)	0.926475	0.22(0.01-4.92)	0.336003	0.5	-0.0348529	0.0323136	0.39357	2.51057	0.473384	1.34723	0.509863
	Graves’ disease	X-09789	11	0.00484351	26.1273	2.44(1.35- 4.40)	0.00312948	2.26(0.28-17.97)	0.459986	2.07(0.98- 4.37)	0.0570823	0.38	0.00294751	0.0395261	0.942187	11.9078	0.291277	11.9004	0.218983
	Graves’ disease	X-12734	10	0.0108182	21.7215	1.39(1.03-1.87)	0.0310907	1.48(0.92-2.40)	0.147092	1.44(1.02-2.02)	0.0372871	0.14	-0.00997412	0.0278163	0.729194	15.4267	0.0798634	15.1827	0.0556897
	Graves’ disease	X-13548	37	0.00447243	22.6015	3.76(1.35-10.47)	0.0114157	3.35(0.20-56.01)	0.40638	2.11(0.45- 9.95)	0.343554	0.25	0.00127844	0.0148503	0.931887	39.9526	0.298833	39.9441	0.259758
	Graves’ disease	X-13549	16	0.00377037	22.3044	0.16(0.03- 0.83)	0.0293247	0.90(0.01-62.13)	0.961221	0.22(0.02- 2.33)	0.209124	0.55	-0.0195229	0.0228451	0.407171	12.6483	0.629441	11.918	0.612886
	Hashimoto thyroiditis	Kynurenine	32	0.00479661	26.8935	13.00(1.15-147.44)	0.0384175	4.69(0.01-2505.28)	0.633094	2.77(0.08-91.26)	0.567357	0.15	0.012907	0.0373136	0.731828	38.8381	0.157391	38.6838	0.132971
	Hashimoto thyroiditis	3-methylhistidine	8	0.00652336	20.958	0.29(0.09-0.91)	0.0340129	0.38(0.01-10.85)	0.593359	0.47(0.11-1.94)	0.29671	0.32	-0.0195768	0.108035	0.862171	9.72047	0.204975	9.66756	0.139368
	Hashimoto thyroiditis	Phenol sulfate	10	0.00427518	21.5507	0.21(0.05-0.85)	0.0290294	0.21(0.00-17.18)	0.507081	0.15(0.02-1.09)	0.0607156	0.5	-0.000938197	0.100835	0.992804	8.98352	0.438797	8.98343	0.343696
	Hashimoto thyroiditis	2-palmitoylglycerophosphocholine*	17	0.00338771	21.5159	9.83(1.19-81.37)	0.0340794	17.96(0.52-622.12)	0.131136	9.36(0.32-277.88)	0.195956	0.39	-0.0139517	0.0330923	0.679297	17.1567	0.375529	16.9558	0.321516
	Hashimoto thyroiditis	X-14189--leucylalanine	11	0.0125825	28.5012	0.31(0.15-0.64)	0.00168461	0.40(0.11-1.50)	0.208816	0.34(0.13-0.92)	0.0330078	0.8	-0.0208127	0.0435343	0.643996	7.40768	0.686478	7.17913	0.618476
	Hashimoto thyroiditis	Gamma-tocopherol	11	0.00753929	21.4068	0.21(0.06-0.71)	0.012077	0.33(0.03-4.19)	0.411388	0.25(0.05-1.33)	0.104197	0.73	-0.019332	0.0505038	0.710764	7.81272	0.647124	7.6662	0.568104
	Hashimoto thyroiditis	Alpha-ketoglutarate	11	0.00503645	22.0252	46.89(4.65-473.28)	0.00110573	74.02(0.00-875286845.12)	0.61693	11.17(0.46-268.59)	0.136798	0.37	-0.00877171	0.157851	0.956899	11.0517	0.353508	11.0479	0.272443
	Hashimoto thyroiditis	X-02973	24	0.00372602	22.0183	62.36(2.00-1943.55)	0.0185151	6517.65(0.45-93415989.39)	0.0858163	83.18(0.66-10490.81)	0.0732351	0.92	-0.0493205	0.0483356	0.318641	15.599	0.87189	14.5578	0.880505
	Hashimoto thyroiditis	X-03088	18	0.00396865	20.8365	9.72(1.55-61.12)	0.0153545	7.78(0.42-145.43)	0.188705	7.48(0.48-117.71)	0.15225	1	0.00566227	0.0295604	0.850505	5.57224	0.995629	5.53555	0.992381
	Hashimoto thyroiditis	X-08402	20	0.00671585	40.9033	9.67(1.84-50.87)	0.00736896	15.06(0.92-245.47)	0.0729621	9.30(1.01-85.96)	0.0492778	0.82	-0.0109661	0.0283664	0.703594	14.3921	0.760371	14.2427	0.713139
	Hashimoto thyroiditis	X-09706	15	0.0042204	21.6748	0.07(0.01-0.78)	0.0303835	0.33(0.00-84.82)	0.699894	0.09(0.00-2.55)	0.158654	0.53	-0.0298297	0.0489807	0.553012	13.3372	0.500162	12.9663	0.450419
	Hashimoto thyroiditis	X-10510	21	0.00466988	28.9701	12.04(1.61-90.12)	0.0154198	47.05(0.45-4877.71)	0.120333	16.40(0.83-324.48)	0.0662759	0.55	-0.0283494	0.0443701	0.530496	17.904	0.59373	17.4958	0.556317
	Hashimoto thyroiditis	X-12212	10	0.00605563	21.6228	3.72(1.10-12.55)	0.0343315	1.26(0.13-12.13)	0.849288	2.69(0.49-14.81)	0.256946	0.59	0.0575771	0.0517963	0.298595	6.50779	0.688216	5.27212	0.728135
	Hashimoto thyroiditis	X-12456	19	0.00805786	31.4417	2.80(1.14-6.88)	0.0242207	3.80(0.79-18.30)	0.113998	2.23(0.63-7.91)	0.213437	0.74	-0.0157411	0.0340339	0.649579	14.4789	0.69738	14.265	0.648263
	Hashimoto thyroiditis	X-12740	9	0.0113391	23.0887	2.42(1.18-4.97)	0.0156865	2.25(0.65-7.83)	0.242899	2.28(0.91-5.74)	0.0790994	0.99	0.0067608	0.0471895	0.890115	1.65188	0.98989	1.63135	0.977411
	Hashimoto thyroiditis	X-12749	36	0.00439576	22.821	0.11(0.01-0.84)	0.0334822	0.01(0.00-0.54)	0.0309532	0.04(0.00-0.75)	0.0320299	0.87	0.0346847	0.0249141	0.172911	25.6985	0.87438	23.7603	0.905086
	Hashimoto thyroiditis	X-13477	7	0.00488758	20.4424	0.02(0.00-0.76)	0.0352055	0.00(0.00-24.57)	0.245359	0.01(0.00-1.35)	0.0653545	0.54	0.0497427	0.0889437	0.600107	5.75339	0.451375	5.41468	0.367392
	Hashimoto thyroiditis	X-14057	13	0.00644575	20.9681	7.41(1.56-35.20)	0.0117079	1.61(0.01-181.72)	0.846321	9.53(1.11-81.96)	0.0400298	0.65	0.0477091	0.0711819	0.516527	9.18643	0.686929	8.73721	0.646135

## Sheet: Table S4
	Table S4 Reverse associations for thyroid disease on metabolites.(n=23)
	Outcome	Exposure	#SNPs	R2	F statistics	IVW		MR-Egger		Weighted median		MR-PRESSO	MR-Egger regression			Cochran’s Q test
						OR (95% CI)	P-value	OR (95% CI)	P-value	OR (95% CI)	P-value		Intercept	se	P value	IVW Q	P IVW. Q	MR-Egger. Q	P MR-egger. Q
	Glutamine	Thyroid cancer	4	0.000309527	89.4676	1.00(0.99-1.00)	0.0166246	1.00(0.99-1.01)	0.751178	1.00(0.99-1.00)	0.0321352	0.95	-0.00071156	0.00191125	0.745418	0.469424	0.925556	0.330817	0.847548
	Ornithine	Thyroid cancer	4	0.000309527	89.4676	0.99(0.98-1.00)	0.0360413	0.98(0.95-1.00)	0.230004	0.99(0.98-1.00)	0.0160994	0.62	0.00465334	0.00410642	0.374694	1.68713	0.639798	0.40302	0.817495
	5-oxoproline	Thyroid cancer	4	0.000309527	89.4676	0.99(0.99-1.00)	0.0371709	1.00(0.99-1.02)	0.612726	1.00(0.99-1.00)	0.207533	0.46	-0.00343545	0.00258672	0.315433	3.15025	0.369035	1.38637	0.49998
	X-12095--N1-methyl-3-pyridone-4-carboxamide	Thyroid cancer	4	0.000309527	89.4676	1.01(1.00-1.02)	0.0218052	1.01(0.97-1.04)	0.682837	1.01(1.00-1.02)	0.0607899	0.88	0.00113046	0.00476628	0.834599	0.170683	0.982177	0.114429	0.944392
	Taurolithocholate 3-sulfate	Thyroid cancer	4	0.000309527	89.4676	0.98(0.96-1.00)	0.00927245	0.96(0.90-1.02)	0.318664	0.97(0.95-1.00)	0.0137315	0.84	0.00580034	0.0105231	0.636852	0.592705	0.8981	0.288886	0.865504
	X-12094	Thyroid cancer	4	0.000309527	89.4676	1.01(1.00-1.02)	0.0389832	1.00(0.96-1.04)	0.92204	1.01(1.00-1.02)	0.0970093	0.91	0.00328708	0.00596403	0.636879	0.473159	0.924747	0.169393	0.918791
	X-12443	Thyroid cancer	4	0.000309527	89.4676	0.97(0.95-1.00)	0.0302522	0.97(0.89-1.05)	0.5137	0.98(0.95-1.00)	0.0862318	0.9	0.00171022	0.0133634	0.909874	0.587643	0.899255	0.571264	0.751539
	Glutamine	Graves’ disease	11	0.000239832	90.5356	1.00(0.99-1.00)	0.0275751	1.00(0.99-1.00)	0.447079	1.00(0.99-1.00)	0.117962	0.78	-0.000132007	0.00098332	0.896162	5.46393	0.858115	5.44591	0.793836
	Stearate (18:0)	Graves’ disease	11	0.000239832	90.5356	1.00(1.00-1.01)	0.0490724	1.00(0.99-1.01)	0.804762	1.01(1.00-1.01)	0.0143277	0.77	0.00191112	0.00163657	0.272909	6.28279	0.790971	4.91914	0.8413
	2-hydroxystearate	Graves’ disease	11	0.000239832	90.5356	1.01(1.00-1.01)	0.0466883	1.00(0.99-1.01)	0.811622	1.00(1.00-1.01)	0.264392	0.71	0.00219707	0.0018779	0.272066	7.49206	0.678317	6.12325	0.727522
	1-oleoylglycerol (1-monoolein)	Graves’ disease	11	0.000239832	90.5356	1.02(1.00-1.03)	0.0083531	1.01(0.98-1.05)	0.363935	1.02(1.00-1.04)	0.0398385	0.72	0.000929928	0.00426472	0.832253	7.53919	0.673748	7.49164	0.586072
	2-hydroxyisobutyrate	Graves’ disease	6	0.000340047	128.383	1.00(0.99-1.01)	0.0407054	1.01(0.99-1.03)	0.173616	1.01(1.00-1.02)	0.0428531	0.11	0.00893705	0.00695699	0.268275	2.81934	0.727814	1.16911	0.883158
	3-(4-hydroxyphenyl)lactate	Graves’ disease	8	0.000284934	107.569	1.00(0.99-1.00)	0.0425244	1.01(0.99-1.02)	0.668333	1.00(0.99-1.01)	0.207668	0.31	-0.00639338	0.00741915	0.437427	5.28997	0.381526	4.46167	0.347117
	Scyllo-inositol	Graves’ disease	9	0.000241863	91.3077	1.01(1.00-1.02)	0.0463603	1.03(1.00-1.05)	0.0489876	1.01(1.00-1.03)	0.0475201	0.68	-0.00558	0.00344	0.149	4.35	0.825	1.72	0.974
	1-arachidonoylglycerophosphocholine*	Graves’ disease	11	0.000239832	90.5356	1.01(1.00-1.02)	0.00663934	1.01(1.00-1.03)	0.177383	1.01(1.00-1.02)	0.0409526	0.83	-0.000767616	0.00244139	0.76037	6.97609	0.7277	6.87724	0.649899
	1-palmitoleoylglycerophosphocholine*	Graves’ disease	11	0.000239832	90.5356	1.01(1.00-1.02)	0.00281316	1.02(1.00-1.03)	0.0892582	1.02(1.01-1.03)	0.00451346	0.9	-0.00146518	0.00253822	0.577924	5.26292	0.872937	4.9297	0.840393
	1-docosahexaenoylglycerophosphocholine*	Graves’ disease	11	0.000239832	90.5356	1.01(1.00-1.02)	0.0135899	1.02(1.00-1.04)	0.147555	1.01(1.00-1.02)	0.092301	0.89	-0.00155509	0.00280062	0.592243	4.26824	0.934436	3.95992	0.914031
	N2,N2-dimethylguanosine	Graves’ disease	6	0.000323532	122.15	0.99(0.99-1.00)	0.0494068	0.99(0.98-1.00)	0.13468	0.99(0.99-1.00)	0.0735824	0.49	0.00183	0.00182	0.371	2.12	0.832	1.11	0.893
	Glutaroyl carnitine	Graves’ disease	11	0.000239832	90.5356	1.01(1.00-1.01)	0.0440711	1.01(1.00-1.03)	0.0999234	1.01(1.00-1.02)	0.00983859	0.5	-0.00205476	0.00201841	0.335257	10.9782	0.359221	9.84458	0.363213
	1-myristoylglycerophosphocholine	Graves’ disease	11	0.000239832	90.5356	1.01(1.00-1.02)	0.029083	1.01(0.99-1.03)	0.235866	1.01(1.00-1.02)	0.0629289	0.97	-0.00098536	0.00284262	0.73683	3.7665	0.957266	3.64634	0.933112
	X-11847	Graves’ disease	11	0.000239832	90.5356	0.97(0.95-0.99)	0.0129146	0.99(0.94-1.05)	0.72412	0.97(0.94-1.01)	0.116326	0.95	-0.00648257	0.00793844	0.435236	3.75689	0.957648	3.09005	0.960618
	X-12798	Graves’ disease	11	0.000239832	90.5356	1.01(1.00-1.02)	0.0438266	1.01(0.99-1.03)	0.425071	1.01(1.00-1.02)	0.1716	1	0.000135263	0.00273552	0.961643	1.87479	0.997213	1.87235	0.993329
	X-13435	Graves’ disease	11	0.000239832	90.5356	0.99(0.98-1.00)	0.0115732	0.99(0.97-1.00)	0.147134	0.99(0.98-1.00)	0.0319674	0.42	0.00145315	0.00262864	0.593852	10.4291	0.403685	10.0866	0.343518

## Sheet: Table S5
	Table S5 Summary information on the SNPs used as genetic instruments.(Metabolites→Thyroid cancer)
	Phenotype	SNP	CHR	Effect Allele	Reference Allele	Summary statistics for exposure			Summary statistics for thyroid cancer
						Beta	SE	P value	Beta	SE	P value
	Phenylalanine	rs10050054	4	T	C	-0.0325	0.0069	2.58e-06	-0.0708557	0.218231	0.745422
	Phenylalanine	rs1565225	8	A	G	0.007	0.0015	2.34e-06	0.049718	0.0360535	0.167893
	Phenylalanine	rs1718306	12	C	T	-0.0075	0.0011	7.34e-11	-0.0469431	0.0343411	0.171637
	Phenylalanine	rs2905873	17	C	A	-0.0055	0.0012	2.97e-06	0.000539687	0.0381719	0.98872
	Phenylalanine	rs6831907	4	T	C	0.0206	0.0046	7.05e-06	0.161557	0.0983481	0.100443
	Aspartate	rs12954899	18	G	A	0.0254	0.0057	8.84e-06	0.0835102	0.0489697	0.0881313
	Aspartate	rs4690523	4	C	T	-0.0182	0.0037	1.04e-06	-0.00288546	0.0337853	0.931939
	Aspartate	rs6854832	4	T	C	0.0472	0.0103	4.98e-06	0.138724	0.0573749	0.0156124
	Aspartate	rs7150776	14	T	C	0.0279	0.0057	9.22e-07	0.0126669	0.0520971	0.807897
	C-glycosyltryptophan*	rs10511732	9	G	C	0.0189	0.0039	1.66e-06	0.0300893	0.0421987	0.475823
	C-glycosyltryptophan*	rs11059810	12	T	C	-0.0075	0.0017	8.87e-06	-0.00528487	0.0352332	0.880767
	C-glycosyltryptophan*	rs11102332	1	A	G	-0.0079	0.0017	5.37e-06	0.052664	0.0388022	0.174704
	C-glycosyltryptophan*	rs11741189	5	T	C	-0.0086	0.0017	8.97e-07	0.0336731	0.0477158	0.480375
	C-glycosyltryptophan*	rs11753326	6	C	T	-0.0112	0.0025	9.63e-06	-0.0289365	0.0687191	0.673694
	C-glycosyltryptophan*	rs1345255	7	G	A	0.0085	0.0018	2.12e-06	-0.0598219	0.0408973	0.14354
	C-glycosyltryptophan*	rs1511592	3	C	A	0.0082	0.0018	8.34e-06	-0.0310376	0.0439132	0.479694
	C-glycosyltryptophan*	rs1867017	7	G	T	0.0079	0.0017	2.75e-06	0.0233836	0.0400164	0.558985
	C-glycosyltryptophan*	rs1950305	14	T	C	0.0088	0.0018	1.72e-06	0.0102955	0.734595	0.988818
	C-glycosyltryptophan*	rs2074597	7	A	C	-0.009	0.002	6.8e-06	-0.0141822	0.0440407	0.747434
	C-glycosyltryptophan*	rs2101330	2	A	G	0.0135	0.0028	1.08e-06	-0.0261346	0.0336755	0.437708
	C-glycosyltryptophan*	rs2425463	20	G	T	-0.0085	0.0019	4.04e-06	0.0263111	0.0486527	0.58865
	C-glycosyltryptophan*	rs3737294	10	G	A	-0.0081	0.0018	4.83e-06	0.0882276	0.0439825	0.044859
	C-glycosyltryptophan*	rs3800014	6	A	C	-0.0094	0.0018	2.68e-07	0.00467842	0.0579399	0.935644
	C-glycosyltryptophan*	rs41070	16	C	T	-0.0082	0.0018	4.35e-06	-0.00586895	0.0581389	0.919592
	C-glycosyltryptophan*	rs6434188	2	T	C	0.0083	0.0017	9.92e-07	-0.00548224	0.0376998	0.884381
	C-glycosyltryptophan*	rs6867478	5	A	G	0.0695	0.0125	2.97e-08	-0.583844	0.708557	0.409945
	C-glycosyltryptophan*	rs7010049	8	G	A	0.024	0.0052	3.53e-06	-0.0789653	0.0732788	0.281212
	C-glycosyltryptophan*	rs8007741	14	G	A	-0.0082	0.0018	5.06e-06	0.0631937	0.0415842	0.128597
	C-glycosyltryptophan*	rs926646	20	C	T	0.0196	0.0044	6.92e-06	-0.0822127	0.0905806	0.364079
	C-glycosyltryptophan*	rs9500927	6	A	G	0.009	0.0018	5.79e-07	-0.0890586	0.054936	0.104989
	C-glycosyltryptophan*	rs9566165	13	T	C	0.0132	0.0026	4.47e-07	-0.108477	0.0591243	0.0665472
	Carnitine	rs10111368	8	A	G	-0.0041	0.0009	4.98e-06	-0.0148169	0.0339253	0.662293
	Carnitine	rs10130689	14	T	C	-0.0075	0.0017	4.99e-06	-0.0197076	0.0444842	0.657749
	Carnitine	rs10239136	7	T	C	0.0044	0.0009	1.49e-06	-0.0513261	0.0344979	0.136803
	Carnitine	rs10275028	7	C	T	-0.0046	0.0009	4.9e-07	0.0470895	0.0366514	0.198865
	Carnitine	rs1028981	21	A	G	-0.005	0.001	5.73e-07	0.0901854	0.034591	0.00912872
	Carnitine	rs10481187	8	T	G	0.0045	0.0009	9.69e-07	-0.0774862	0.035064	0.0271156
	Carnitine	rs10489008	4	C	A	-0.0045	0.0009	4.62e-07	0.0424727	0.03375	0.20823
	Carnitine	rs10784558	12	T	C	-0.0048	0.0009	1.06e-07	0.0112948	0.0350492	0.747259
	Carnitine	rs10789970	11	T	C	-0.0041	0.0009	6.63e-06	-0.0232398	0.0340233	0.494573
	Carnitine	rs10802528	1	G	T	0.0047	0.0009	1.95e-07	-0.0336871	0.0337082	0.317614
	Carnitine	rs10818924	9	C	T	0.0045	0.0009	6.08e-07	-0.0372553	0.0368857	0.312486
	Carnitine	rs10820588	9	T	G	0.0048	0.0009	1.64e-07	-0.067945	0.0338885	0.0449676
	Carnitine	rs10821585	10	A	G	-0.0086	0.0009	1.28e-21	-0.0296542	0.0339378	0.382239
	Carnitine	rs10869018	9	T	C	-0.0041	0.0009	5.2e-06	-0.0434305	0.0338055	0.198891
	Carnitine	rs10875102	1	A	G	-0.0042	0.0009	4.63e-06	-0.0303683	0.0349099	0.384351
	Carnitine	rs10920115	1	G	T	-0.0044	0.0009	1.64e-06	0.0704817	0.0343483	0.0401726
	Carnitine	rs10956672	8	A	C	0.004	0.0009	8.76e-06	0.0174526	0.0337383	0.604951
	Carnitine	rs11085914	19	G	T	0.0042	0.0009	2.88e-06	-0.0353977	0.0338366	0.295499
	Carnitine	rs1109773	6	C	G	0.004	0.0009	9.03e-06	-0.0132068	0.0344974	0.701841
	Carnitine	rs1114130	4	T	C	-0.0042	0.0009	4.28e-06	0.032004	0.0347148	0.356575
	Carnitine	rs11183620	12	G	A	-0.005	0.0009	3e-08	-0.0415608	0.0355949	0.242966
	Carnitine	rs11223211	11	A	G	0.0047	0.0009	1.71e-07	-0.0315478	0.033941	0.352636
	Carnitine	rs11589858	1	T	G	-0.0041	0.0009	5.26e-06	0.041212	0.0343777	0.230606
	Carnitine	rs11620955	14	G	A	0.0051	0.0009	1.63e-08	-0.0414425	0.0342073	0.2257
	Carnitine	rs11620973	14	G	A	0.0051	0.0009	2.35e-08	-0.011336	0.0358221	0.751659
	Carnitine	rs11630130	15	G	A	-0.0092	0.002	5.78e-06	0.0551303	0.0479161	0.249914
	Carnitine	rs11630705	15	C	G	0.0045	0.0009	5.14e-07	0.0573252	0.0337726	0.0896231
	Carnitine	rs11915024	3	G	T	0.0044	0.0009	9.59e-07	0.00630619	0.0338571	0.852242
	Carnitine	rs12201109	6	A	G	-0.0045	0.0009	1.14e-06	0.0291611	0.0341428	0.393053
	Carnitine	rs12215339	6	C	T	-0.0321	0.0072	7.5e-06	0.149962	0.1465	0.306009
	Carnitine	rs12245254	10	T	C	0.0043	0.0009	1.92e-06	0.00889051	0.0348584	0.798687
	Carnitine	rs12246131	10	T	A	-0.008	0.0015	2.41e-07	-0.090809	0.0374731	0.0153798
	Carnitine	rs1225019	3	A	G	-0.0043	0.0009	1.59e-06	-0.0183017	0.0354425	0.60559
	Carnitine	rs12356193	10	G	A	-0.0274	0.0016	3.69e-63	0.0418564	0.0573009	0.465105
	Carnitine	rs1246267	9	G	A	-0.0045	0.0009	1.09e-06	0.0256216	0.0338363	0.448916
	Carnitine	rs12484	7	T	C	-0.005	0.001	5.73e-07	0.0642199	0.0342237	0.0605899
	Carnitine	rs1250070	2	A	G	-0.0042	0.0009	8.56e-06	-0.0120616	0.0346854	0.728035
	Carnitine	rs12510909	4	C	T	0.0043	0.0009	1.84e-06	-0.0052357	0.0337014	0.876541
	Carnitine	rs12709393	17	G	T	-0.0053	0.0009	6.41e-09	0.014593	0.0347516	0.674542
	Carnitine	rs12938026	17	C	T	-0.0046	0.0009	2.77e-07	-0.0114905	0.0379697	0.762177
	Carnitine	rs12980652	19	A	T	-0.0145	0.0033	9.45e-06	-0.0967705	0.146767	0.509673
	Carnitine	rs13162168	5	G	A	0.0041	0.0009	6.37e-06	-0.00731804	0.035409	0.836266
	Carnitine	rs13182512	5	T	A	0.005	0.0009	3.36e-08	0.0786746	0.0344423	0.0223573
	Carnitine	rs13231650	7	C	T	-0.0041	0.0009	4.78e-06	0.0339697	0.03459	0.326066
	Carnitine	rs13284789	9	T	C	0.0079	0.0018	9.19e-06	0.0048932	0.0386027	0.899132
	Carnitine	rs140572	22	A	C	0.0047	0.0009	2.18e-07	0.0779987	0.0337148	0.0206957
	Carnitine	rs1424937	2	A	G	0.0042	0.0009	2.32e-06	-0.0795132	0.033743	0.0184514
	Carnitine	rs1430435	3	C	T	-0.0044	0.0009	1.26e-06	0.0166461	0.0340232	0.624659
	Carnitine	rs1446555	2	C	A	-0.008	0.0017	3.21e-06	-0.098227	0.0672194	0.143936
	Carnitine	rs1449844	12	G	C	0.0048	0.0009	9.23e-08	0.00832155	0.0341547	0.807507
	Carnitine	rs1466788	1	G	A	0.0074	0.0009	3.05e-16	0.0290623	0.0351649	0.408544
	Carnitine	rs1479614	5	A	G	-0.0048	0.0009	9.93e-08	0.0140231	0.0346359	0.68557
	Carnitine	rs1507101	1	A	G	0.004	0.0009	9.62e-06	0.0582112	0.0338473	0.0854653
	Carnitine	rs1544412	7	T	C	-0.0043	0.0009	2.68e-06	-0.030948	0.0341349	0.364599
	Carnitine	rs1610649	6	C	T	0.0049	0.0009	7.91e-08	0.0272511	0.0382026	0.475642
	Carnitine	rs17065231	13	T	C	-0.0092	0.0017	7.16e-08	0.0185058	0.0558212	0.740253
	Carnitine	rs17370344	1	C	A	0.0047	0.0009	1.66e-07	0.0328964	0.0363804	0.365872
	Carnitine	rs1760903	14	A	G	-0.0045	0.0009	1.01e-06	-0.0128462	0.0342485	0.707595
	Carnitine	rs1812126	10	T	C	-0.0042	0.0009	3.05e-06	0.0150171	0.0339661	0.658402
	Carnitine	rs1866570	7	G	C	0.004	0.0009	7.76e-06	-0.0394148	0.0350448	0.260717
	Carnitine	rs1929425	9	C	T	-0.0043	0.0009	2.08e-06	-0.013821	0.0338998	0.683493
	Carnitine	rs1936602	10	T	C	0.0043	0.0009	2.53e-06	0.033398	0.034646	0.335057
	Carnitine	rs2000364	13	G	T	-0.0041	0.0009	5.72e-06	0.0580748	0.0337573	0.085367
	Carnitine	rs2068985	8	C	G	-0.0041	0.0009	6.76e-06	0.0271727	0.0346301	0.432655
	Carnitine	rs2114713	15	G	T	0.005	0.0009	2.67e-08	0.0656583	0.0339285	0.0529663
	Carnitine	rs2130882	15	C	T	-0.0044	0.0009	1.11e-06	0.0380089	0.0339795	0.263318
	Carnitine	rs2133813	13	C	T	-0.0041	0.0009	9.47e-06	0.0137081	0.033837	0.685387
	Carnitine	rs2170082	11	G	A	0.0047	0.0009	2.16e-07	-0.0069945	0.0340169	0.837089
	Carnitine	rs2279014	2	T	C	-0.005	0.0009	4.86e-08	-0.0147897	0.0358972	0.680338
	Carnitine	rs2286460	4	A	G	-0.0045	0.0009	8.36e-07	0.088426	0.0336528	0.00859904
	Carnitine	rs2292871	2	G	A	-0.0045	0.0009	7.68e-07	0.00503027	0.0358934	0.888546
	Carnitine	rs2309339	4	G	C	-0.0041	0.0009	7.06e-06	-0.0383373	0.0384954	0.319302
	Carnitine	rs2327855	20	C	A	-0.004	0.0009	9.55e-06	0.00765306	0.0342835	0.823357
	Carnitine	rs2362839	18	A	G	-0.0041	0.0009	5.15e-06	0.0187122	0.0342759	0.585116
	Carnitine	rs2396004	6	G	A	-0.0049	0.0009	4.31e-08	0.0293769	0.0347243	0.39755
	Carnitine	rs2432560	16	T	G	0.0042	0.0009	6.09e-06	-0.00331954	0.0363717	0.92728
	Carnitine	rs2451996	19	A	G	0.0043	0.0009	1.67e-06	0.0103274	0.0343715	0.763823
	Carnitine	rs2492788	1	C	T	-0.0049	0.0009	4.58e-08	-0.030346	0.033705	0.367938
	Carnitine	rs2504927	6	T	C	-0.0041	0.0009	4.35e-06	0.00903481	0.0337447	0.7889
	Carnitine	rs2508305	11	C	T	0.0079	0.0017	4.05e-06	0.0400207	0.055571	0.471419
	Carnitine	rs2544371	2	G	A	-0.004	0.0009	8.69e-06	0.0222166	0.0342159	0.516141
	Carnitine	rs2577264	2	G	A	-0.0043	0.0009	2.12e-06	0.00701625	0.0347702	0.840082
	Carnitine	rs2595993	11	A	C	-0.0042	0.0009	2.88e-06	0.00600196	0.0336035	0.858243
	Carnitine	rs262273	2	G	C	0.0042	0.0009	2.75e-06	-0.00211314	0.0352338	0.952175
	Carnitine	rs2702023	11	G	C	-0.0045	0.0009	8.56e-07	0.0486137	0.0338308	0.150728
	Carnitine	rs2714684	7	G	C	0.004	0.0009	8.8e-06	-0.0642625	0.0352166	0.0680346
	Carnitine	rs2789599	6	A	G	0.0043	0.0009	2.16e-06	0.0206823	0.0336407	0.538688
	Carnitine	rs2793471	11	C	T	-0.0041	0.0009	7.23e-06	0.0135598	0.0336907	0.687331
	Carnitine	rs288332	2	A	G	-0.0043	0.0009	1.83e-06	-0.0401611	0.0348974	0.249801
	Carnitine	rs294280	3	T	C	0.0042	0.0009	3.43e-06	-0.00858387	0.0347237	0.80475
	Carnitine	rs2961253	7	C	T	0.005	0.001	5.73e-07	-0.026588	0.0337827	0.431265
	Carnitine	rs2962321	5	T	C	-0.0077	0.0017	6.01e-06	0.0416792	0.0866658	0.630574
	Carnitine	rs3127274	13	T	C	0.0043	0.0009	2.09e-06	-0.0234271	0.0342199	0.493593
	Carnitine	rs3128061	13	G	T	0.0049	0.0009	5.74e-08	-0.0421463	0.0342371	0.218318
	Carnitine	rs3736438	17	G	T	0.0057	0.0009	3.19e-10	-0.0171439	0.0338712	0.612751
	Carnitine	rs378999	21	T	C	-0.0044	0.0009	1.2e-06	-0.00916854	0.0344322	0.790025
	Carnitine	rs3848713	20	C	T	0.0044	0.0009	1.11e-06	-0.0443442	0.0357533	0.21487
	Carnitine	rs419291	5	C	T	-0.0079	0.0009	3.1e-18	-0.0521155	0.0338626	0.123798
	Carnitine	rs4284335	10	A	G	-0.0046	0.0009	3.53e-07	-0.032979	0.0365658	0.367106
	Carnitine	rs4305127	17	T	C	-0.005	0.001	5.73e-07	0.034258	0.0348148	0.325112
	Carnitine	rs4436868	18	C	T	-0.0045	0.0009	4.29e-07	0.0616184	0.0337317	0.0677423
	Carnitine	rs4504898	1	T	C	-0.0041	0.0009	7.03e-06	-0.0115988	0.0354287	0.743377
	Carnitine	rs4531372	10	A	G	-0.0045	0.0009	7.13e-07	0.0523173	0.0353634	0.139029
	Carnitine	rs459625	6	C	T	0.0049	0.0009	5.18e-08	-0.0508683	0.0338448	0.132843
	Carnitine	rs4633738	16	A	C	0.0041	0.0009	5.38e-06	-0.0117866	0.0336617	0.726226
	Carnitine	rs4634560	7	C	T	0.009	0.002	6.8e-06	0.0450992	0.0462579	0.329585
	Carnitine	rs4665406	2	T	C	-0.0043	0.0009	1.94e-06	0.0643108	0.0338675	0.0575785
	Carnitine	rs4669392	2	G	A	0.004	0.0009	9.29e-06	-0.0152232	0.033988	0.654225
	Carnitine	rs4672450	2	T	C	0.0044	0.0009	1.36e-06	0.00112521	0.03419	0.973746
	Carnitine	rs4713396	6	A	C	-0.0044	0.0009	1.15e-06	-0.00683727	0.0344728	0.842781
	Carnitine	rs4722438	7	G	A	-0.0044	0.0009	1.16e-06	0.0209988	0.0338	0.534424
	Carnitine	rs4764292	12	T	C	0.0044	0.0009	9.76e-07	0.00649614	0.034309	0.849825
	Carnitine	rs4811828	20	C	T	-0.0077	0.0017	5.89e-06	-0.0415138	0.0556274	0.455495
	Carnitine	rs4860022	4	T	C	-0.0055	0.0009	9.6e-10	0.0379189	0.0343577	0.269745
	Carnitine	rs4861126	4	C	G	0.0043	0.0009	1.56e-06	0.0143821	0.0339238	0.6716
	Carnitine	rs4881523	10	C	T	-0.0045	0.0009	5.95e-07	-0.011693	0.0347404	0.736431
	Carnitine	rs4888504	16	T	C	0.0046	0.0009	2.67e-07	0.0214017	0.0354648	0.546202
	Carnitine	rs4940563	18	G	A	0.005	0.001	5.73e-07	0.0527086	0.0344966	0.126528
	Carnitine	rs496150	15	G	A	0.004	0.0009	9.88e-06	0.0278029	0.0338853	0.411931
	Carnitine	rs6471514	8	T	C	-0.0042	0.0009	2.73e-06	0.0214976	0.0337448	0.524083
	Carnitine	rs6506736	18	G	A	-0.0042	0.0009	2.56e-06	-0.0370213	0.0338191	0.273655
	Carnitine	rs6535870	4	T	C	-0.005	0.0009	5.5e-08	-0.059936	0.0374182	0.109202
	Carnitine	rs6539588	12	C	T	-0.0043	0.0009	1.92e-06	-0.00737244	0.0362895	0.839013
	Carnitine	rs6554156	4	C	T	-0.0044	0.0009	1.12e-06	0.0178237	0.0340331	0.600475
	Carnitine	rs6596361	5	C	T	-0.0044	0.0009	9.19e-07	0.0334409	0.0336454	0.320261
	Carnitine	rs6602640	10	T	G	0.008	0.0017	2.5e-06	0.0495367	0.0551087	0.36871
	Carnitine	rs6709816	2	A	G	-0.0077	0.0016	1.85e-06	-0.0700734	0.0444709	0.115092
	Carnitine	rs6793266	3	T	C	-0.0043	0.0009	2.92e-06	-0.00706075	0.0337763	0.834414
	Carnitine	rs6852374	4	A	G	0.0041	0.0009	4.44e-06	-0.00386121	0.0341621	0.91001
	Carnitine	rs6862024	5	A	G	-0.0055	0.0009	8.99e-10	0.0120195	0.0355806	0.735506
	Carnitine	rs6866597	5	G	T	-0.0042	0.0009	3.56e-06	0.0664659	0.0339578	0.0503107
	Carnitine	rs6908972	6	T	G	-0.009	0.0018	7.99e-07	-0.0673033	0.0598192	0.260542
	Carnitine	rs700760	9	T	G	-0.0042	0.0009	2.57e-06	-0.00766013	0.0351231	0.827356
	Carnitine	rs7026148	9	C	T	0.0045	0.0009	4.47e-07	0.0289983	0.0349144	0.406225
	Carnitine	rs7038757	9	C	T	-0.0041	0.0009	6.13e-06	-0.028095	0.0357567	0.432027
	Carnitine	rs7162803	15	A	G	0.0048	0.0009	8.5e-08	0.0261196	0.0340256	0.442698
	Carnitine	rs724752	7	T	C	0.0043	0.0009	2.65e-06	-0.0645952	0.0358807	0.0718175
	Carnitine	rs729952	10	T	G	0.0042	0.0009	2.74e-06	-0.0183824	0.0375458	0.624419
	Carnitine	rs735315	2	C	T	-0.0054	0.0009	1.87e-09	0.0507601	0.0342486	0.138312
	Carnitine	rs7435034	4	G	A	0.0042	0.0009	3.44e-06	0.0390063	0.0398508	0.327674
	Carnitine	rs7686890	4	C	T	-0.004	0.0009	7.99e-06	-0.0176847	0.0349201	0.612553
	Carnitine	rs769809	3	A	G	0.0046	0.0009	3.5e-07	-0.029339	0.0354656	0.408094
	Carnitine	rs7732790	5	A	C	-0.0042	0.0009	3.72e-06	-0.0244909	0.0338943	0.469945
	Carnitine	rs778423	1	G	C	0.0043	0.0009	2.28e-06	0.0622936	0.0339586	0.0665948
	Carnitine	rs7929841	11	C	T	-0.0043	0.0009	2.1e-06	0.0188962	0.03569	0.596491
	Carnitine	rs7991989	13	T	C	0.0041	0.0009	4.3e-06	-0.0203683	0.0348735	0.559178
	Carnitine	rs8043243	15	T	C	-0.004	0.0009	8.41e-06	0.0224081	0.0349323	0.521216
	Carnitine	rs8099879	19	C	A	-0.005	0.001	5.73e-07	-0.0101456	0.0364245	0.780601
	Carnitine	rs8127674	21	G	A	0.0041	0.0009	5.85e-06	0.0393244	0.0347185	0.257356
	Carnitine	rs8179836	2	C	G	0.0048	0.0009	1.49e-07	-0.0168989	0.0352933	0.632073
	Carnitine	rs844016	12	C	T	-0.0047	0.0009	2.22e-07	0.0761862	0.0337734	0.024083
	Carnitine	rs899584	5	C	T	0.0047	0.0009	2.89e-07	-0.0574463	0.037167	0.122194
	Carnitine	rs9313491	5	G	C	-0.0047	0.0009	6.09e-07	-0.0730692	0.034356	0.0334341
	Carnitine	rs9383693	6	T	C	-0.0042	0.0009	3.57e-06	-0.0284644	0.0339504	0.4018
	Carnitine	rs9415053	10	C	G	-0.0042	0.0009	2.82e-06	-0.0183141	0.0343988	0.594445
	Carnitine	rs9419445	10	C	T	-0.0042	0.0009	3.46e-06	0.015545	0.0346838	0.654014
	Carnitine	rs9557806	13	A	G	-0.0042	0.0009	2.4e-06	-0.00948558	0.034886	0.785697
	Carnitine	rs9613019	22	C	T	0.0041	0.0009	7.42e-06	-0.015295	0.033911	0.651966
	Carnitine	rs968103	3	C	T	-0.0043	0.0009	1.5e-06	0.0541075	0.0340601	0.112154
	Carnitine	rs977041	2	A	G	0.0044	0.0009	1.27e-06	0.0204454	0.0338989	0.546423
	Carnitine	rs9838540	3	C	A	-0.0047	0.0009	1.79e-07	-0.0180055	0.0364072	0.62091
	Carnitine	rs9842133	3	C	T	-0.0064	0.0009	4.2e-12	0.00380986	0.0344874	0.912036
	Carnitine	rs9880736	3	A	C	-0.0044	0.0009	1.51e-06	0.00771096	0.0338584	0.819847
	Carnitine	rs989681	17	C	T	-0.0041	0.0009	7.36e-06	0.0365643	0.0339456	0.281416
	Carnitine	rs9942113	3	A	C	-0.0049	0.0009	6e-08	0.0224893	0.0345149	0.514671
	Carnitine	rs9947578	18	G	A	-0.0043	0.0009	3.94e-06	0.00982149	0.0345453	0.776174
	Carnitine	rs996408	12	T	C	-0.0046	0.0009	3.67e-07	0.036589	0.0338104	0.279173
	1-linoleoylglycerol (1-monolinolein)	rs10237924	7	G	A	-0.0382	0.0075	3.11e-07	0.0086292	0.0357928	0.809487
	1-linoleoylglycerol (1-monolinolein)	rs10501071	11	G	A	-0.0359	0.0078	4.42e-06	0.0663983	0.0402021	0.0986121
	1-linoleoylglycerol (1-monolinolein)	rs10824944	10	A	C	-0.0326	0.0073	7.7e-06	0.0661377	0.0407737	0.104789
	1-linoleoylglycerol (1-monolinolein)	rs11183846	12	G	A	0.0965	0.0212	5.49e-06	-0.0954658	0.0631509	0.130608
	1-linoleoylglycerol (1-monolinolein)	rs11236675	11	T	C	0.0348	0.0074	2.58e-06	-0.0413248	0.0366567	0.259596
	1-linoleoylglycerol (1-monolinolein)	rs11825181	11	A	G	0.0761	0.0114	2.93e-11	0.010366	0.0656598	0.874556
	1-linoleoylglycerol (1-monolinolein)	rs11960972	6	G	A	-0.0781	0.0176	8.98e-06	-0.110828	0.0978367	0.257305
	1-linoleoylglycerol (1-monolinolein)	rs2130722	9	T	C	-0.0666	0.0147	6.28e-06	0.0124162	0.0744479	0.867546
	1-linoleoylglycerol (1-monolinolein)	rs4797120	18	C	G	-0.0364	0.0079	4.05e-06	-0.0183568	0.0342241	0.591702
	1-linoleoylglycerol (1-monolinolein)	rs503905	11	C	G	-0.029	0.0065	8.55e-06	0.0343091	0.0364314	0.346323
	1-linoleoylglycerol (1-monolinolein)	rs5997236	22	C	T	-0.0298	0.0065	5.28e-06	-0.046403	0.0340457	0.172894
	1-linoleoylglycerol (1-monolinolein)	rs7490538	13	C	T	0.0447	0.0101	8.79e-06	-0.069329	0.0435696	0.111559
	1-linoleoylglycerol (1-monolinolein)	rs7804260	7	A	G	0.0292	0.0065	7.01e-06	-0.0530442	0.0352	0.131827
	1-linoleoylglycerol (1-monolinolein)	rs804441	12	T	C	-0.0327	0.0072	5.87e-06	0.0347715	0.0349977	0.320449
	1-linoleoylglycerol (1-monolinolein)	rs9827772	3	G	A	-0.1061	0.0237	7.7e-06	-0.133291	0.170696	0.43488
	Stearoylcarnitine	rs1188542	14	T	C	-0.0154	0.0033	3.2e-06	-0.0472898	0.03389	0.162898
	Stearoylcarnitine	rs1790796	18	T	C	0.0192	0.0043	8.52e-06	0.0262321	0.0453044	0.562576
	Stearoylcarnitine	rs212051	3	C	T	0.0176	0.0034	3.08e-07	0.0195024	0.0390513	0.617494
	Stearoylcarnitine	rs254488	5	A	G	-0.0229	0.005	4.41e-06	0.00370855	0.0471391	0.937293
	Stearoylcarnitine	rs272881	5	A	G	-0.0214	0.0033	1.11e-10	-0.0564097	0.0338176	0.0953038
	Stearoylcarnitine	rs7015612	8	A	G	0.015	0.0034	8.17e-06	0.0283069	0.0341237	0.4068
	Gamma-glutamylglutamine	rs10432570	2	A	G	0.0738	0.0138	9.5e-08	0.182712	0.0628868	0.00366775
	Gamma-glutamylglutamine	rs10497174	2	T	C	0.0103	0.0022	4.16e-06	-0.0226833	0.037775	0.548184
	Gamma-glutamylglutamine	rs11151406	18	A	T	0.0301	0.0066	5.61e-06	0.04202	0.068438	0.539225
	Gamma-glutamylglutamine	rs1260326	2	C	T	0.0121	0.0021	5.61e-09	0.0119087	0.0354946	0.737244
	Gamma-glutamylglutamine	rs12737843	1	C	T	-0.012	0.0023	1.96e-07	-0.0187338	0.0422436	0.657425
	Gamma-glutamylglutamine	rs17041868	2	C	T	-0.0196	0.0042	4.02e-06	-0.0268908	0.0827644	0.745252
	Gamma-glutamylglutamine	rs1751956	10	G	T	-0.016	0.0029	2.35e-08	0.0280066	0.0545515	0.607673
	Gamma-glutamylglutamine	rs17602430	12	T	C	0.0172	0.0036	1.57e-06	-0.0607883	0.063121	0.335525
	Gamma-glutamylglutamine	rs1832664	13	C	T	0.0097	0.0022	7.73e-06	-0.00208353	0.0345344	0.951891
	Gamma-glutamylglutamine	rs192598	16	A	C	0.0103	0.0022	1.99e-06	-0.0349386	0.0380392	0.358363
	Gamma-glutamylglutamine	rs2085545	16	T	G	0.0098	0.0022	9.86e-06	-0.00844868	0.0377696	0.822999
	Gamma-glutamylglutamine	rs2657879	12	G	A	-0.0238	0.0027	5.85e-19	0.0101242	0.0437737	0.817094
	Gamma-glutamylglutamine	rs35592	16	C	T	-0.0107	0.0022	1.24e-06	-0.00313038	0.0366003	0.931841
	Gamma-glutamylglutamine	rs4587207	6	G	A	0.0129	0.0028	3.19e-06	0.0360157	0.0472958	0.446359
	Gamma-glutamylglutamine	rs4880550	10	T	C	0.015	0.003	6.32e-07	0.0513759	0.0460578	0.264651
	Gamma-glutamylglutamine	rs4981468	14	G	A	-0.0207	0.0045	4.76e-06	0.0892364	0.098098	0.362999
	Gamma-glutamylglutamine	rs6488270	12	A	G	0.0096	0.0021	4.95e-06	0.00159537	0.0350875	0.963734
	Gamma-glutamylglutamine	rs832404	5	T	C	-0.013	0.0029	7.53e-06	-0.00693674	0.0516153	0.893092
	Gamma-glutamylglutamine	rs849039	8	T	G	-0.0135	0.0028	1.41e-06	-0.00866826	0.0352068	0.80552
	Gamma-glutamylglutamine	rs9436667	1	T	C	0.0135	0.003	7.3e-06	0.126299	0.053439	0.0181071
	Gamma-glutamylleucine	rs10426971	19	A	G	0.0076	0.0017	8.18e-06	-0.0957237	0.0335959	0.00438198
	Gamma-glutamylleucine	rs11151740	18	G	A	0.0115	0.0026	9.28e-06	0.0469889	0.0375151	0.210376
	Gamma-glutamylleucine	rs12707434	7	G	A	0.0501	0.0101	7.66e-07	-0.0198692	0.098147	0.83957
	Gamma-glutamylleucine	rs1292666	1	C	T	-0.0079	0.0017	2.74e-06	0.0352065	0.033928	0.299418
	Gamma-glutamylleucine	rs13188217	5	A	C	0.0081	0.0017	1.77e-06	-0.00651515	0.0344284	0.849907
	Gamma-glutamylleucine	rs13189579	5	G	A	0.0192	0.0043	7.06e-06	0.084582	0.076237	0.267231
	Gamma-glutamylleucine	rs1382190	9	G	A	0.0401	0.0091	9.32e-06	-0.176814	0.156593	0.258844
	Gamma-glutamylleucine	rs17185878	8	G	A	0.0122	0.0025	8.68e-07	-0.00835585	0.0504485	0.868447
	Gamma-glutamylleucine	rs17652614	3	G	A	0.0078	0.0017	7.29e-06	-0.010323	0.0340135	0.761511
	Gamma-glutamylleucine	rs17794361	6	C	A	-0.024	0.005	1.59e-06	0.0133024	0.0448426	0.766736
	Gamma-glutamylleucine	rs200449	1	A	G	0.009	0.002	6.8e-06	-0.0194532	0.0337406	0.564241
	Gamma-glutamylleucine	rs2043769	2	T	C	-0.0111	0.0025	8.72e-06	0.0416724	0.0450645	0.355107
	Gamma-glutamylleucine	rs2201453	1	G	A	-0.0082	0.0017	1.14e-06	0.0448541	0.034495	0.193496
	Gamma-glutamylleucine	rs2203995	12	G	A	-0.0077	0.0017	7.26e-06	-0.0189987	0.0359891	0.597568
	Gamma-glutamylleucine	rs2413113	22	C	T	0.0076	0.0017	5.74e-06	-0.0034129	0.0339841	0.920006
	Gamma-glutamylleucine	rs2573124	16	A	C	-0.0082	0.0017	1.12e-06	0.0442858	0.0337978	0.190089
	Gamma-glutamylleucine	rs2819322	1	C	T	0.009	0.0017	1.5e-07	-0.0459415	0.0342031	0.179208
	Gamma-glutamylleucine	rs3747115	22	C	T	-0.0079	0.0017	2.32e-06	0.0285868	0.0337076	0.396393
	Gamma-glutamylleucine	rs37959	7	T	C	0.0077	0.0017	8.94e-06	-0.0511006	0.036413	0.160508
	Gamma-glutamylleucine	rs3799105	6	C	A	-0.0076	0.0017	6.08e-06	0.0139961	0.0352653	0.691455
	Gamma-glutamylleucine	rs3846286	4	G	A	0.0307	0.0068	6.64e-06	-0.0524576	0.0662653	0.428576
	Gamma-glutamylleucine	rs4767788	12	A	G	0.0082	0.0018	5.21e-06	0.0177725	0.0347688	0.609238
	Gamma-glutamylleucine	rs4926707	1	A	G	-0.0076	0.0017	6.22e-06	0.0774736	0.0339196	0.0223692
	Gamma-glutamylleucine	rs4985114	16	G	C	-0.0081	0.0017	1.52e-06	-0.0565405	0.03373	0.0936871
	Gamma-glutamylleucine	rs6470195	8	T	A	-0.019	0.004	2.03e-06	-0.0213335	0.052037	0.68183
	Gamma-glutamylleucine	rs6797094	3	G	T	-0.009	0.002	6.8e-06	-0.0368531	0.0352289	0.295513
	Gamma-glutamylleucine	rs6820313	4	T	G	0.0089	0.0017	1.08e-07	0.0121726	0.0341839	0.721774
	Gamma-glutamylleucine	rs6833720	4	A	G	-0.0084	0.0017	6.09e-07	0.00606336	0.0339774	0.858367
	Gamma-glutamylleucine	rs6951006	7	G	A	0.008	0.0017	3.53e-06	0.0556877	0.0342836	0.104306
	Gamma-glutamylleucine	rs715	2	C	T	-0.011	0.0023	1.3e-06	0.0256619	0.0365459	0.482564
	Gamma-glutamylleucine	rs7574847	2	A	G	-0.0118	0.0026	3.98e-06	0.0510909	0.0520232	0.32606
	Gamma-glutamylleucine	rs7678928	4	T	C	0.0076	0.0017	5.49e-06	-0.00260153	0.0346802	0.940203
	Gamma-glutamylleucine	rs7830772	8	C	A	0.0399	0.0085	2.95e-06	0.0896969	0.134585	0.505111
	Gamma-glutamylleucine	rs9827101	3	A	C	0.008	0.0017	2.99e-06	-0.0152914	0.0337289	0.650288
	Uridine	rs1007797	11	T	C	-0.0092	0.0018	6.49e-07	0.0193198	0.0631512	0.75966
	Uridine	rs11033504	11	G	A	-0.0143	0.0027	9.46e-08	0.0738527	0.0637861	0.246938
	Uridine	rs11607704	11	C	T	-0.0093	0.0019	6.94e-07	0.0630399	0.0555991	0.256866
	Uridine	rs11705028	22	A	G	-0.0206	0.0046	8.85e-06	0.119964	0.0642618	0.0619298
	Uridine	rs12524738	6	A	G	0.0156	0.0035	6.93e-06	0.00214729	0.0471666	0.963688
	Uridine	rs12544733	8	G	C	0.0084	0.0018	2.74e-06	0.0149394	0.0457897	0.744226
	Uridine	rs12580704	12	T	C	0.0085	0.0018	4.55e-06	0.0212908	0.0556529	0.702043
	Uridine	rs131794	22	C	A	-0.0146	0.0018	4.37e-16	-0.0290623	0.0436064	0.505111
	Uridine	rs1482928	15	G	T	-0.0081	0.0018	4.41e-06	0.0030805	0.0464421	0.947115
	Uridine	rs163425	5	G	A	-0.0086	0.0018	2.62e-06	0.105187	0.0566252	0.0632252
	Uridine	rs2686796	7	T	C	0.0094	0.0017	1.89e-08	-0.00486288	0.0338577	0.885795
	Uridine	rs2982907	6	T	G	-0.0088	0.0018	1.28e-06	0.0165675	0.061144	0.786423
	Uridine	rs4286846	7	G	C	-0.0083	0.0017	1.26e-06	0.0899313	0.0373871	0.0161544
	Uridine	rs532545	1	T	C	-0.0095	0.0017	3.41e-08	-0.00175114	0.0419329	0.966689
	Uridine	rs6988242	8	T	G	0.0094	0.0018	1.31e-07	-0.0467448	0.0393998	0.235456
	Uridine	rs7593385	2	A	C	0.0359	0.008	6.87e-06	-0.266577	0.242261	0.27117
	Uridine	rs787496	1	A	G	0.0081	0.0018	5.98e-06	-0.0753718	0.0422272	0.0742763
	Uridine	rs7948201	11	C	T	0.023	0.0046	6.77e-07	-0.13473	0.06902	0.0509331
	Uridine	rs9601054	13	T	C	0.0083	0.0018	4.24e-06	-0.0291765	0.0490392	0.551868
	Uridine	rs977712	21	C	A	0.0085	0.0019	6.32e-06	0.00434481	0.0463605	0.925333
	Myristoleate (14:1n5)	rs1009343	12	C	A	-0.1003	0.0214	2.69e-06	0.082806	0.0609606	0.174351
	Myristoleate (14:1n5)	rs10098688	8	C	A	-0.0267	0.006	7.3e-06	0.0783066	0.0337412	0.0202978
	Myristoleate (14:1n5)	rs11728793	4	C	T	0.021	0.0042	7.15e-07	-0.0710756	0.0365474	0.0518048
	Myristoleate (14:1n5)	rs12539054	7	T	C	-0.0175	0.004	9.44e-06	-0.00468055	0.045016	0.917189
	Myristoleate (14:1n5)	rs1508782	5	A	C	0.0232	0.0049	2.09e-06	-0.0496583	0.0503463	0.323969
	Myristoleate (14:1n5)	rs35350	12	A	G	0.0622	0.0132	2.32e-06	0.0234267	0.120643	0.846033
	Myristoleate (14:1n5)	rs4129516	7	C	T	0.0182	0.004	5.51e-06	-0.0310165	0.0373239	0.405969
	Myristoleate (14:1n5)	rs4612338	8	G	A	0.0367	0.0078	2.44e-06	0.0149049	0.0486198	0.759179
	Myristoleate (14:1n5)	rs4755163	11	A	G	0.0152	0.0033	3.51e-06	-0.0173132	0.033773	0.608208
	Myristoleate (14:1n5)	rs603424	10	A	G	-0.0368	0.0046	7.16e-16	-0.0214059	0.053474	0.688931
	Myristoleate (14:1n5)	rs6075489	20	G	A	-0.0185	0.0041	5.76e-06	0.0347781	0.0388414	0.37058
	Myristoleate (14:1n5)	rs7100861	10	T	C	-0.0268	0.0058	3.53e-06	0.0333284	0.0344783	0.333719
	Myristoleate (14:1n5)	rs8088457	18	A	G	0.0496	0.0103	1.59e-06	-0.0181341	0.103457	0.860858
	Myristoleate (14:1n5)	rs9888349	12	C	T	0.0192	0.004	2.02e-06	-0.0483036	0.0391419	0.217179

## Sheet: Table S6
	Table S6 Summary information on the SNPs used as genetic instruments.(Metabolites→Graves' disease)
	Phenotype	SNP	CHR	Effect Allele	Reference Allele	Summary statistics for exposure			Summary statistics for thyroid cancer
						Beta	SE	P value	Beta	SE	P value
	Kynurenine	rs1022302	2	T	C	-0.0223	0.005	9.91402e-06	0.00406077	0.0301281	0.892783
	Kynurenine	rs11184443	1	C	T	-0.025	0.0056	8.82592e-06	0.00977511	0.0302384	0.746492
	Kynurenine	rs12681727	8	A	G	-0.0357	0.008	7.14299e-06	0.0569998	0.0406475	0.160827
	Kynurenine	rs12778305	10	T	G	0.0278	0.0063	8.89508e-06	0.0198343	0.0270377	0.463206
	Kynurenine	rs1418811	1	G	T	-0.0275	0.0061	5.92994e-06	-0.0505566	0.0361932	0.162458
	Kynurenine	rs1556831	20	G	T	-0.0226	0.0051	9.192e-06	-0.0157526	0.0326675	0.629655
	Kynurenine	rs16928398	12	C	T	-0.0623	0.0136	4.56699e-06	-0.085502	0.0860629	0.320476
	Kynurenine	rs16936190	9	C	G	-0.1014	0.0223	5.41302e-06	0.164027	0.0706317	0.0202181
	Kynurenine	rs2921448	10	G	A	-0.0227	0.005	5.24602e-06	0.0215005	0.0271964	0.429199
	Kynurenine	rs3789107	2	C	A	-0.0636	0.0133	1.90099e-06	-0.0137587	0.0516822	0.790071
	Kynurenine	rs4854073	2	T	C	-0.0224	0.0046	1.24601e-06	-0.00709149	0.0270577	0.793254
	Kynurenine	rs6751559	2	G	T	0.0357	0.0071	5.47697e-07	0.0200267	0.0444578	0.652375
	Kynurenine	rs6899809	6	T	C	-0.0554	0.0123	7.20394e-06	0.12861	0.0794695	0.105586
	Kynurenine	rs7619989	3	C	G	-0.0308	0.0068	5.82197e-06	-0.0125885	0.0284468	0.658108
	Kynurenine	rs9877943	3	A	G	0.0244	0.0054	5.99198e-06	-0.0591723	0.0397008	0.136105
	Taurochenodeoxycholate	rs11121663	1	C	T	-0.0308	0.0067	3.95e-06	0.0391926	0.0279709	0.161157
	Taurochenodeoxycholate	rs12104496	2	A	T	-0.0395	0.0084	2.7e-06	-0.022825	0.0382985	0.551191
	Taurochenodeoxycholate	rs1608165	4	C	G	-0.0406	0.0092	9.61e-06	0.0278093	0.0324168	0.390966
	Taurochenodeoxycholate	rs16950349	18	G	A	0.0507	0.0112	6.36e-06	-0.0125273	0.0407685	0.75863
	Taurochenodeoxycholate	rs1851722	9	A	G	0.0354	0.0075	2.01e-06	-0.0096078	0.0313024	0.758894
	Taurochenodeoxycholate	rs2992907	13	T	C	0.0296	0.0065	6.16e-06	-0.0153714	0.028447	0.588953
	Taurochenodeoxycholate	rs392488	5	T	C	-0.0337	0.0075	7.26e-06	0.031876	0.0326277	0.328587
	Taurochenodeoxycholate	rs4896923	6	A	G	0.0361	0.0072	5.31e-07	-0.049245	0.0269381	0.0675383
	Taurochenodeoxycholate	rs6465368	7	G	A	-0.185	0.0416	8.51e-06	-0.0352975	0.0616465	0.566929
	Taurochenodeoxycholate	rs6858711	4	C	T	0.1096	0.0246	8.28e-06	-0.0639564	0.0467213	0.171033
	Taurochenodeoxycholate	rs7432211	3	C	T	-0.0294	0.0064	4.93e-06	0.0129911	0.0270536	0.631085
	Taurochenodeoxycholate	rs7568568	2	C	T	-0.1481	0.0306	1.31e-06	0.03501	0.0603241	0.561668
	Taurochenodeoxycholate	rs7848609	9	T	C	0.1108	0.0244	5.69e-06	-0.0542493	0.0506898	0.284521
	4-androsten-3beta,17beta-diol disulfate 2*	rs10082235	1	T	C	-0.0385	0.0084	4.09e-06	0.0507594	0.0581373	0.382611
	4-androsten-3beta,17beta-diol disulfate 2*	rs12508354	4	T	G	-0.0232	0.0047	8.24e-07	0.0240046	0.0280456	0.392045
	4-androsten-3beta,17beta-diol disulfate 2*	rs12521994	5	G	A	-0.05	0.0109	4.46e-06	0.0333876	0.126854	0.792399
	4-androsten-3beta,17beta-diol disulfate 2*	rs12525109	6	G	A	-0.0244	0.005	8.91e-07	0.0421113	0.0301634	0.162683
	4-androsten-3beta,17beta-diol disulfate 2*	rs1337985	13	C	T	0.0184	0.0041	7.64e-06	-0.0349759	0.0273301	0.20063
	4-androsten-3beta,17beta-diol disulfate 2*	rs13419511	2	G	A	0.0187	0.0041	5.78e-06	-0.0305173	0.0268959	0.256524
	4-androsten-3beta,17beta-diol disulfate 2*	rs1476117	16	A	G	0.0187	0.0041	5.86e-06	0.0416056	0.0271684	0.125672
	4-androsten-3beta,17beta-diol disulfate 2*	rs2295709	6	C	T	-0.0228	0.005	4.81e-06	0.0365095	0.0365875	0.318344
	4-androsten-3beta,17beta-diol disulfate 2*	rs2762353	6	G	A	-0.0299	0.0041	2.5e-13	0.0656753	0.0276867	0.0176876
	4-androsten-3beta,17beta-diol disulfate 2*	rs296396	19	C	T	0.0298	0.0056	1.26e-07	-0.0261556	0.0377682	0.488605
	4-androsten-3beta,17beta-diol disulfate 2*	rs3733475	4	T	G	-0.0221	0.0047	2.77e-06	-0.0433301	0.0272079	0.11126
	4-androsten-3beta,17beta-diol disulfate 2*	rs4149056	12	C	T	0.0485	0.0055	1.33e-18	-0.0336511	0.0335671	0.316101
	4-androsten-3beta,17beta-diol disulfate 2*	rs6584331	10	C	T	-0.0211	0.004	1.77e-07	-0.00635249	0.0270312	0.814205
	4-androsten-3beta,17beta-diol disulfate 2*	rs6755484	2	C	T	0.0191	0.0041	3.11e-06	-0.0194937	0.0268784	0.468297
	4-androsten-3beta,17beta-diol disulfate 2*	rs7183977	15	C	T	0.0233	0.0047	7.19e-07	-0.0262238	0.027821	0.34589
	4-androsten-3beta,17beta-diol disulfate 2*	rs9445285	6	T	C	0.03	0.0068	9.33e-06	0.0340235	0.0355334	0.338312
	4-androsten-3beta,17beta-diol disulfate 2*	rs966968	13	C	T	-0.0214	0.0048	7.86e-06	-0.0040337	0.0286404	0.887996
	4-androsten-3beta,17beta-diol disulfate 2*	rs9938618	16	G	A	0.0452	0.0096	2.74e-06	-0.182399	0.0781782	0.0196417
	Phenylalanylphenylalanine	rs2672893	17	G	A	0.0218	0.0047	4.35e-06	0.0298606	0.0395582	0.450338
	Phenylalanylphenylalanine	rs4656083	1	A	G	0.0345	0.0068	4.09e-07	0.0373165	0.0268465	0.164531
	Phenylalanylphenylalanine	rs6089828	20	T	C	-0.0165	0.0036	5.86e-06	-0.013764	0.0274689	0.616318
	Phenylalanylphenylalanine	rs749902	1	T	C	0.0168	0.0037	4.61e-06	0.0467547	0.0289506	0.106314
	Phosphate	rs10404980	19	G	A	0.0744	0.0158	2.34e-06	-0.0466864	0.164469	0.776515
	Phosphate	rs1466522	8	C	T	0.0067	0.0013	3.15e-07	-0.0350706	0.0291414	0.228796
	Phosphate	rs4641759	16	C	T	0.0135	0.003	6.66e-06	-0.062116	0.027932	0.0261601
	Phosphate	rs6126354	20	T	C	-0.0134	0.0029	5.46e-06	0.0170601	0.027034	0.528

## Sheet: Table S7
	Table S7 Summary information on the SNPs used as genetic instruments.(Metabolites→Hashimoto thyroiditise)
	Phenotype	SNP	CHR	Effect Allele	Reference Allele	Summary statistics for exposure			Summary statistics for thyroid cancer
						Beta	SE	P value	Beta	SE	P value
	Kynurenine	rs10085935	8	T	C	-0.0103	0.0017	3.33e-09	-0.059917	0.066588	0.368219
	Kynurenine	rs10857319	4	T	C	-0.0086	0.0017	9.45e-07	-0.0812047	0.064376	0.207161
	Kynurenine	rs11057695	12	T	C	0.0206	0.0046	8.03e-06	-0.106061	0.106679	0.320124
	Kynurenine	rs11593042	10	A	T	0.0151	0.0033	4.54e-06	0.0429992	0.147275	0.770313
	Kynurenine	rs11646849	16	A	G	-0.0086	0.0017	6.4e-07	-0.0647012	0.0641953	0.313512
	Kynurenine	rs12490394	3	G	T	-0.0084	0.0019	8.01e-06	-0.0668106	0.0661389	0.312422
	Kynurenine	rs12802337	11	A	G	-0.0161	0.0036	5.95e-06	0.0265468	0.127416	0.834957
	Kynurenine	rs12937634	17	C	T	0.0082	0.0017	2.28e-06	-0.0726318	0.0640708	0.256954
	Kynurenine	rs1426134	4	G	C	0.0081	0.0017	3.84e-06	-0.00381244	0.0675172	0.95497
	Kynurenine	rs1496635	19	C	A	0.0091	0.0018	2.12e-07	0.0501171	0.0672754	0.4563
	Kynurenine	rs16924894	10	A	T	0.0814	0.0146	2.33e-08	0.0643437	0.201534	0.749523
	Kynurenine	rs16974854	17	T	C	-0.0234	0.0048	1.15e-06	0.112824	0.143678	0.432303
	Kynurenine	rs21327	1	G	A	-0.0095	0.0018	1.25e-07	0.0476161	0.0685371	0.487212
	Kynurenine	rs2320536	4	T	C	0.0081	0.0017	3.32e-06	-0.0275546	0.0644421	0.668952
	Kynurenine	rs2375475	1	T	C	-0.0084	0.0017	1.41e-06	-0.00055251	0.0652767	0.993247
	Kynurenine	rs2491294	1	G	A	0.01	0.002	5.73e-07	0.0464084	0.0672831	0.490353
	Kynurenine	rs2651516	15	C	T	-0.008	0.0017	4.3e-06	0.00142496	0.0692572	0.983585
	Kynurenine	rs3184504	12	C	T	-0.0149	0.0017	6.05e-18	-0.208079	0.0630875	0.000972837
	Kynurenine	rs3789978	12	G	A	-0.0123	0.0025	1.32e-06	-0.069151	0.0843145	0.412128
	Kynurenine	rs3809198	12	A	C	0.0554	0.012	4.28e-06	0.415786	0.32315	0.198211
	Kynurenine	rs4820242	22	A	G	-0.0085	0.0017	9.03e-07	-0.0218834	0.0644453	0.734184
	Kynurenine	rs511797	11	A	C	0.012	0.0026	3.77e-06	-0.094457	0.091378	0.301279
	Kynurenine	rs6575634	14	C	T	0.0158	0.0035	4.84e-06	-0.0591985	0.0670596	0.377358
	Kynurenine	rs669764	1	T	C	-0.0078	0.0018	7.73e-06	0.00837061	0.0663371	0.899587
	Kynurenine	rs6770323	3	T	C	-0.008	0.0017	3.33e-06	0.03862	0.0644782	0.549198
	Kynurenine	rs6815057	4	A	G	0.0085	0.0017	1.12e-06	-0.00750433	0.0647427	0.907724
	Kynurenine	rs6946693	7	T	G	0.0102	0.0023	9.18e-06	0.231195	0.0741493	0.001821
	Kynurenine	rs7082839	10	G	T	0.0079	0.0017	5.02e-06	-0.0224249	0.0644886	0.72804
	Kynurenine	rs7548008	1	G	A	-0.016	0.0035	3.56e-06	-0.0112297	0.0641978	0.861139
	Kynurenine	rs759507	2	T	C	0.008	0.0018	5.18e-06	0.12278	0.0680642	0.0712508
	Kynurenine	rs7619568	3	G	A	-0.0177	0.004	9.53e-06	0.0288582	0.123217	0.814824
	Kynurenine	rs7843776	8	C	T	0.0084	0.0019	7.41e-06	0.12289	0.0683432	0.0721556
	Kynurenine	rs8051149	16	A	G	0.0258	0.0025	9.07e-26	0.0358458	0.0760856	0.637551
	Kynurenine	rs9533582	13	A	G	-0.0222	0.005	1e-05	-0.268002	0.156496	0.0868021
	Kynurenine	rs9857268	3	A	G	0.008	0.0017	3.07e-06	0.00743818	0.0650928	0.909023
	3-methylhistidine	rs11174282	12	T	C	-0.0615	0.0137	6.88e-06	0.279463	0.0867271	0.00127157
	3-methylhistidine	rs13112235	4	G	C	-0.0404	0.0089	5.89e-06	0.0447975	0.0650793	0.49123
	3-methylhistidine	rs17241253	8	C	T	-0.0481	0.0107	7.07e-06	0.0288087	0.101767	0.777111
	3-methylhistidine	rs2126638	9	A	G	0.0816	0.0163	5.78e-07	-0.0529286	0.13756	0.700409
	3-methylhistidine	rs2257187	4	T	A	0.036	0.0081	8.08e-06	-0.133681	0.064797	0.0391057
	3-methylhistidine	rs2969612	4	C	T	0.0496	0.0108	4.75e-06	0.0729597	0.104013	0.483025
	3-methylhistidine	rs3783141	13	C	T	-0.0559	0.0125	7.75e-06	-0.00164054	0.091713	0.985728
	3-methylhistidine	rs7151608	14	G	A	-0.0497	0.0106	2.86e-06	0.161256	0.0853376	0.0588071
	3-methylhistidine	rs8048366	16	A	G	-0.0363	0.0082	9.74e-06	0.024027	0.0655066	0.713778
	3-methylhistidine	rs9915627	17	A	C	0.1117	0.0243	4.29e-06	-0.0927226	0.0863909	0.283141
	Phenol sulfate	rs10963621	9	T	A	0.0324	0.0073	9.78e-06	-0.00750468	0.0738394	0.919046
	Phenol sulfate	rs11133365	4	T	C	-0.0715	0.016	7.62e-06	0.0457626	0.0989669	0.643793
	Phenol sulfate	rs11779285	8	A	T	0.0231	0.0051	6.5e-06	-0.0456558	0.0672207	0.497016
	Phenol sulfate	rs13198474	6	A	G	0.042	0.0081	2.24e-07	0.235987	0.149482	0.114405
	Phenol sulfate	rs1452040	5	A	C	-0.0539	0.0116	3.68e-06	0.142266	0.0749323	0.0576182
	Phenol sulfate	rs17628016	4	A	G	0.0316	0.0069	4.12e-06	-0.136226	0.0960212	0.155985
	Phenol sulfate	rs17642590	10	G	C	0.0337	0.0072	2.67e-06	0.0463147	0.142987	0.746007
	Phenol sulfate	rs3010305	6	T	C	0.0327	0.0071	4.44e-06	0.0181777	0.106761	0.864801
	Phenol sulfate	rs6916131	6	G	T	0.0631	0.0137	4.45e-06	-0.171555	0.175129	0.327287
	Phenol sulfate	rs7047770	9	A	G	-0.024	0.0052	4.49e-06	0.041655	0.0673135	0.536035
	Phenol sulfate	rs7118058	11	G	T	-0.0474	0.0106	8.13e-06	0.232767	0.13295	0.0799816
	Phenol sulfate	rs7714057	5	T	C	0.0456	0.0095	1.75e-06	-0.127889	0.142836	0.370596
	Phenol sulfate	rs9682960	3	C	T	0.0388	0.0083	3.36e-06	0.0525191	0.121303	0.665045
	2-palmitoylglycerophosphocholine*	rs10019315	4	C	T	-0.0134	0.0026	3.23e-07	-0.0100728	0.0644846	0.875871
	2-palmitoylglycerophosphocholine*	rs11078257	17	G	A	-0.0124	0.0027	3.09e-06	-0.168136	0.0697863	0.0159831
	2-palmitoylglycerophosphocholine*	rs11949991	5	G	C	-0.0159	0.0035	5.61e-06	-0.0199942	0.0781964	0.798189
	2-palmitoylglycerophosphocholine*	rs12155847	8	T	C	0.0124	0.0027	3.64e-06	0.0039159	0.066672	0.953164
	2-palmitoylglycerophosphocholine*	rs12726916	1	T	G	-0.0159	0.0035	4.04e-06	-0.106737	0.0786852	0.174936
	2-palmitoylglycerophosphocholine*	rs17176375	7	A	G	0.0211	0.0043	8.44e-07	0.0192118	0.094195	0.838386
	2-palmitoylglycerophosphocholine*	rs1745299	4	T	G	0.1406	0.0311	6.08e-06	0.436726	0.228109	0.0555495
	2-palmitoylglycerophosphocholine*	rs1954482	14	A	G	-0.0122	0.0027	4.43e-06	-0.0194043	0.0681658	0.775902
	2-palmitoylglycerophosphocholine*	rs2236434	21	G	C	0.0124	0.0027	3.71e-06	0.117172	0.0700221	0.0942584
	2-palmitoylglycerophosphocholine*	rs2479415	1	T	C	0.0121	0.0027	8.98e-06	0.00577656	0.0664437	0.93072
	2-palmitoylglycerophosphocholine*	rs329498	2	T	G	-0.0121	0.0027	5.67e-06	0.0278171	0.0707029	0.693998
	2-palmitoylglycerophosphocholine*	rs4507280	3	T	A	-0.0161	0.0035	3.49e-06	-0.04466	0.0839379	0.594685
	2-palmitoylglycerophosphocholine*	rs485868	11	G	A	0.0135	0.0027	4.36e-07	0.135566	0.0679019	0.0458796
	2-palmitoylglycerophosphocholine*	rs4905	19	G	A	-0.0124	0.0027	2.92e-06	0.0339439	0.069519	0.62536
	2-palmitoylglycerophosphocholine*	rs6817243	4	A	G	0.0125	0.0027	2.47e-06	0.0878785	0.0748194	0.240178
	2-palmitoylglycerophosphocholine*	rs736396	14	T	C	-0.0122	0.0027	4.68e-06	0.138329	0.0699163	0.0478718
	2-palmitoylglycerophosphocholine*	rs748196	17	G	T	-0.0117	0.0026	7.34e-06	6.19e-05	0.0641374	0.99923
	2-palmitoylglycerophosphocholine*	rs7767262	6	C	T	-0.0324	0.0069	2.64e-06	0.0642997	0.173203	0.710459
	2-palmitoylglycerophosphocholine*	rs7987737	13	C	T	0.0578	0.0126	4.48e-06	-0.284298	0.492197	0.563527
	2-palmitoylglycerophosphocholine*	rs9293713	5	A	G	-0.0242	0.0052	3.39e-06	-0.0769316	0.128393	0.549048
	X-14189--leucylalanine	rs11079672	17	C	T	0.0819	0.018	5.27e-06	-0.138668	0.271757	0.609867
	X-14189--leucylalanine	rs12494751	3	A	C	0.0429	0.0094	4.94e-06	-0.0326322	0.0929637	0.725573
	X-14189--leucylalanine	rs12617093	2	T	C	-0.0348	0.0076	4.81e-06	0.0438342	0.0659775	0.506447
	X-14189--leucylalanine	rs13105073	4	T	A	-0.1236	0.0261	2.16e-06	-0.0389537	0.222378	0.860947
	X-14189--leucylalanine	rs16992910	22	A	G	0.0646	0.0141	4.79e-06	-0.232634	0.160713	0.147752
	X-14189--leucylalanine	rs2357258	2	A	C	-0.037	0.0079	2.54e-06	0.0901226	0.0677792	0.183634
	X-14189--leucylalanine	rs4351	17	A	G	-0.0581	0.006	3.64e-22	0.00330629	0.0646844	0.959235
	X-14189--leucylalanine	rs463106	5	C	T	-0.0367	0.0081	6.29e-06	0.155254	0.0642068	0.0156045
	X-14189--leucylalanine	rs651007	9	T	C	-0.0461	0.0075	9.58e-10	0.0811424	0.0766921	0.290042
	X-14189--leucylalanine	rs7229244	18	C	A	0.0328	0.0072	5.67e-06	0.0524142	0.0703182	0.456038
	X-14189--leucylalanine	rs7992673	13	C	T	-0.161	0.035	4.23e-06	0.169932	0.0780514	0.0294673
	X-14189--leucylalanine	rs9479657	6	T	C	-0.053	0.0118	7.75e-06	0.0701962	0.124144	0.571773
	Gamma-tocopherol	rs10077932	5	T	C	-0.0402	0.0087	4.08e-06	0.11914	0.0821365	0.146916
	Gamma-tocopherol	rs1013104	17	T	C	-0.0207	0.0045	3.83e-06	0.133281	0.0645224	0.0388615
	Gamma-tocopherol	rs10466757	12	T	A	-0.0634	0.0143	9.56e-06	0.116663	0.0729503	0.109773
	Gamma-tocopherol	rs10492212	12	T	C	-0.0274	0.0062	8.66e-06	-0.0184171	0.0822827	0.822892
	Gamma-tocopherol	rs10520845	5	A	C	0.191	0.0419	5.27e-06	-0.263511	0.251726	0.295184
	Gamma-tocopherol	rs1060467	19	G	A	-0.0233	0.0045	2.61e-07	0.0627367	0.0645114	0.330806
	Gamma-tocopherol	rs13336771	16	A	C	0.0624	0.0139	7.39e-06	-0.0873468	0.0860311	0.309966
	Gamma-tocopherol	rs261301	15	C	T	-0.0323	0.0068	2.06e-06	0.0732954	0.0856642	0.392211
	Gamma-tocopherol	rs2794327	1	T	C	-0.0355	0.008	8.78e-06	0.020252	0.0686158	0.767879
	Gamma-tocopherol	rs5994305	22	G	A	-0.0307	0.0062	7.15e-07	-0.070529	0.0821836	0.390789
	Gamma-tocopherol	rs6821770	4	A	G	0.038	0.0086	8.92e-06	-0.129908	0.0766042	0.0899166
	Gamma-tocopherol	rs7038957	9	C	T	0.0287	0.0062	3.86e-06	0.0383929	0.0887064	0.665154
	Gamma-tocopherol	rs7350776	15	G	C	-0.0239	0.0052	3.86e-06	0.0428876	0.0681115	0.528913
	Alpha-ketoglutarate	rs1043909	1	T	C	-0.0244	0.0051	2.19e-06	-0.0290551	0.0803856	0.717766
	Alpha-ketoglutarate	rs12725757	1	T	A	0.0198	0.0042	2.96e-06	-0.0403156	0.0682015	0.554437
	Alpha-ketoglutarate	rs1296812	22	G	C	-0.0225	0.0051	9.12e-06	-0.0039485	0.0802112	0.960739
	Alpha-ketoglutarate	rs17022573	4	C	G	0.02	0.0045	7.48e-06	-0.0103384	0.0826519	0.900457
	Alpha-ketoglutarate	rs17484315	8	C	G	0.0618	0.0116	1.07e-07	-0.0358832	0.134518	0.789658
	Alpha-ketoglutarate	rs1786356	21	G	A	-0.023	0.005	4.23e-06	-0.167434	0.0664919	0.0117983
	Alpha-ketoglutarate	rs1978273	2	A	G	-0.0165	0.0036	3.51e-06	-0.0173656	0.0712077	0.80733
	Alpha-ketoglutarate	rs2471644	12	G	A	-0.0177	0.0036	6.5e-07	-0.0427164	0.0679	0.529279
	Alpha-ketoglutarate	rs2649049	11	T	C	-0.0164	0.0036	4.63e-06	0.00894517	0.069701	0.897883
	Alpha-ketoglutarate	rs2733118	18	C	G	0.0271	0.006	5.49e-06	0.0216015	0.122562	0.860098
	Alpha-ketoglutarate	rs2746997	14	A	G	0.0161	0.0035	6e-06	0.109592	0.0647714	0.0906484
	Alpha-ketoglutarate	rs4807122	19	T	C	0.018	0.004	6.8e-06	0.172209	0.0681189	0.0114694
	Alpha-ketoglutarate	rs6869232	5	G	A	0.0235	0.0053	8.05e-06	0.0552903	0.113366	0.625753
	Alpha-ketoglutarate	rs7036192	9	T	A	-0.0835	0.0152	3.5e-08	0.0562951	0.106733	0.59789
	Alpha-ketoglutarate	rs7075080	10	A	G	-0.0171	0.0036	2.61e-06	-0.160305	0.0679304	0.0182827
	Alpha-ketoglutarate	rs722745	13	A	T	0.0167	0.0036	4.65e-06	-0.0634106	0.0644227	0.324973
	Alpha-ketoglutarate	rs8102864	19	A	C	0.0171	0.0037	4.56e-06	-0.0317703	0.0642119	0.62076
	Alpha-ketoglutarate	rs883044	5	C	G	0.0167	0.0036	3.23e-06	-0.069695	0.0650679	0.284119
	Alpha-ketoglutarate	rs9874488	3	A	G	0.0215	0.0048	8.68e-06	0.0519135	0.069146	0.452785

## Sheet: Table S8
	Table S8 Summary information on the SNPs used as genetic instruments.(Thyroid cancer→Metabolites)
	Phenotype	SNP	CHR	Effect Allele	Reference Allele	Summary statistics for exposure			Summary statistics for thyroid cancer
						Beta	SE	P value	Beta	SE	P value
	Glutamine	rs10759944	9	G	A	-0.445276	0.0329558	1.34e-41	0.0014	0.0012	0.2293
	Glutamine	rs112852637	8	C	T	0.249627	0.0341232	2.57e-13	-0.0013	0.0011	0.2521
	Glutamine	rs11693806	2	G	C	-0.327523	0.0346415	3.24e-21	0.0009	0.0012	0.4232
	Glutamine	rs2780310	14	G	A	-0.194036	0.034084	1.25e-08	0.0009	0.0011	0.4073
	Ornithine	rs10759944	9	G	A	-0.445276	0.0329558	1.34e-41	0.005	0.0025	0.04385
	Ornithine	rs112852637	8	C	T	0.249627	0.0341232	2.57e-13	0.0002	0.0024	0.9262
	Ornithine	rs11693806	2	G	C	-0.327523	0.0346415	3.24e-21	0.0036	0.0025	0.1468
	Ornithine	rs2780310	14	G	A	-0.194036	0.034084	1.25e-08	0.0001	0.0024	0.9565
	5-oxoproline	rs10759944	9	G	A	-0.445276	0.0329558	1.34e-41	0.0015	0.0016	0.3372
	5-oxoproline	rs112852637	8	C	T	0.249627	0.0341232	2.57e-13	-0.0008	0.0015	0.5782
	5-oxoproline	rs11693806	2	G	C	-0.327523	0.0346415	3.24e-21	0.0021	0.002	0.2813
	5-oxoproline	rs2780310	14	G	A	-0.194036	0.034084	1.25e-08	0.0035	0.0015	0.0240398
	X-12095--N1-methyl-3-pyridone-4-carboxamide	rs2780311	9	G	A	-0.445276	0.0329558	1.34e-41	-0.0045	0.0033	0.1671
	X-12095--N1-methyl-3-pyridone-4-carboxamide	rs2780312	8	C	T	0.249627	0.0341232	2.57e-13	0.0037	0.0026	0.1536
	X-12095--N1-methyl-3-pyridone-4-carboxamide	rs2780313	2	G	C	-0.327523	0.0346415	3.24e-21	-0.001	0.0033	0.776
	X-12095--N1-methyl-3-pyridone-4-carboxamide	rs2780314	14	G	A	-0.194036	0.034084	1.25e-08	-0.0022	0.0026	0.4146
	Taurolithocholate 3-sulfate	rs10759944	9	G	A	-0.445276	0.0329558	1.34e-41	0.0133	0.0063	0.03408
	Taurolithocholate 3-sulfate	rs112852637	8	C	T	0.249627	0.0341232	2.57e-13	-0.0078	0.0062	0.2073
	Taurolithocholate 3-sulfate	rs11693806	2	G	C	-0.327523	0.0346415	3.24e-21	0.0046	0.007	0.5152
	Taurolithocholate 3-sulfate	rs2780310	14	G	A	-0.194036	0.034084	1.25e-08	0.0008	0.0062	0.8947

## Sheet: Table S9
	Table S9 Summary information on the SNPs used as genetic instruments.(Graves' disease→Metabolites)
	Phenotype	SNP	CHR	Effect Allele	Reference Allele	Summary statistics for exposure			Summary statistics for thyroid cancer
						Beta	SE	P value	Beta	SE	P value
	Glutamine	rs11038350	11	G	C	0.199731	0.0280899	1.16e-12	-0.0007	0.0012	0.5567
	Glutamine	rs11571297	2	C	T	-0.252551	0.0279024	1.41e-19	0.0005	0.0011	0.675899
	Glutamine	rs12199670	6	C	G	0.318102	0.0449389	1.46e-12	-0.0028	0.0026	0.2777
	Glutamine	rs12482947	21	C	T	0.173963	0.0272444	1.71e-10	-0.0009	0.0013	0.4976
	Glutamine	rs1569723	20	A	C	0.182338	0.0307714	3.11e-09	-0.0004	0.0012	0.759
	Glutamine	rs1794277	6	A	G	0.727703	0.0355216	2.86e-93	-0.002	0.0021	0.3392
	Glutamine	rs2160215	14	C	T	0.320977	0.0277957	7.58e-31	-0.0014	0.0012	0.2303
	Glutamine	rs2281389	6	G	A	-0.228537	0.0378588	1.57e-09	0.0014	0.0017	0.4373
	Glutamine	rs2476601	1	G	A	-0.269547	0.0349572	1.25e-14	-0.0018	0.0021	0.3952
	Glutamine	rs56738967	16	C	G	0.20663	0.0281851	2.28e-13	-0.0032	0.0012	0.00557596
	Glutamine	rs60946162	3	T	C	-0.161299	0.0273657	3.77e-09	-0.0003	0.0011	0.7878
	Stearate (18:0)	rs11038350	11	G	C	0.199731	0.0280899	1.16e-12	0	0.0023	0.9839
	Stearate (18:0)	rs11571297	2	C	T	-0.252551	0.0279024	1.41e-19	-0.0023	0.0017	0.1776
	Stearate (18:0)	rs12199670	6	C	G	0.318102	0.0449389	1.46e-12	-0.0052	0.0039	0.1794
	Stearate (18:0)	rs12482947	21	C	T	0.173963	0.0272444	1.71e-10	0.0009	0.0026	0.7262
	Stearate (18:0)	rs1569723	20	A	C	0.182338	0.0307714	3.11e-09	0.0004	0.0023	0.8721
	Stearate (18:0)	rs1794277	6	A	G	0.727703	0.0355216	2.86e-93	0.0005	0.0032	0.8803
	Stearate (18:0)	rs2160215	14	C	T	0.320977	0.0277957	7.58e-31	0.0025	0.0017	0.141
	Stearate (18:0)	rs2281389	6	G	A	-0.228537	0.0378588	1.57e-09	-0.0021	0.0024	0.3804
	Stearate (18:0)	rs2476601	1	G	A	-0.269547	0.0349572	1.25e-14	-0.0029	0.0032	0.3611
	Stearate (18:0)	rs56738967	16	C	G	0.20663	0.0281851	2.28e-13	0	0.0023	0.9921
	Stearate (18:0)	rs60946162	3	T	C	-0.161299	0.0273657	3.77e-09	-0.0029	0.0022	0.1925
	2-hydroxystearate	rs11038350	11	G	C	0.199731	0.0280899	1.16e-12	-0.0003	0.0026	0.8965
	2-hydroxystearate	rs11571297	2	C	T	-0.252551	0.0279024	1.41e-19	-0.0033	0.0018	0.0766796
	2-hydroxystearate	rs12199670	6	C	G	0.318102	0.0449389	1.46e-12	0.0052	0.0043	0.2298
	2-hydroxystearate	rs12482947	21	C	T	0.173963	0.0272444	1.71e-10	0.0042	0.0028	0.1331
	2-hydroxystearate	rs1569723	20	A	C	0.182338	0.0307714	3.11e-09	0.0031	0.0026	0.2266
	2-hydroxystearate	rs1794277	6	A	G	0.727703	0.0355216	2.86e-93	0	0.0036	0.9966
	2-hydroxystearate	rs2160215	14	C	T	0.320977	0.0277957	7.58e-31	0.0013	0.0019	0.4789
	2-hydroxystearate	rs2281389	6	G	A	-0.228537	0.0378588	1.57e-09	-0.0009	0.0027	0.721499
	2-hydroxystearate	rs2476601	1	G	A	-0.269547	0.0349572	1.25e-14	-0.0047	0.0035	0.188
	2-hydroxystearate	rs56738967	16	C	G	0.20663	0.0281851	2.28e-13	-0.001	0.0026	0.683
	2-hydroxystearate	rs60946162	3	T	C	-0.161299	0.0273657	3.77e-09	-0.0007	0.0025	0.7833
	1-oleoylglycerol (1-monoolein)	rs11038350	11	G	C	0.199731	0.0280899	1.16e-12	0.0107	0.0057	0.0613296
	1-oleoylglycerol (1-monoolein)	rs11571297	2	C	T	-0.252551	0.0279024	1.41e-19	-0.0028	0.005	0.570401
	1-oleoylglycerol (1-monoolein)	rs12199670	6	C	G	0.318102	0.0449389	1.46e-12	0.0034	0.0101	0.7363
	1-oleoylglycerol (1-monoolein)	rs12482947	21	C	T	0.173963	0.0272444	1.71e-10	-0.0035	0.0062	0.5782
	1-oleoylglycerol (1-monoolein)	rs1569723	20	A	C	0.182338	0.0307714	3.11e-09	0.0079	0.0057	0.1667
	1-oleoylglycerol (1-monoolein)	rs1794277	6	A	G	0.727703	0.0355216	2.86e-93	0.0139	0.0083	0.0950692
	1-oleoylglycerol (1-monoolein)	rs2160215	14	C	T	0.320977	0.0277957	7.58e-31	0.0042	0.0056	0.4462
	1-oleoylglycerol (1-monoolein)	rs2281389	6	G	A	-0.228537	0.0378588	1.57e-09	-0.0042	0.0064	0.5131
	1-oleoylglycerol (1-monoolein)	rs2476601	1	G	A	-0.269547	0.0349572	1.25e-14	0.007	0.0082	0.3908
	1-oleoylglycerol (1-monoolein)	rs56738967	16	C	G	0.20663	0.0281851	2.28e-13	0.01	0.0056	0.0764592
	1-oleoylglycerol (1-monoolein)	rs60946162	3	T	C	-0.161299	0.0273657	3.77e-09	-0.0006	0.0055	0.9203
	2-hydroxyisobutyrate	rs11571297	2	C	T	-0.252551	0.0279024	1.41e-19	0.0013	0.0025	0.6076
	2-hydroxyisobutyrate	rs12482947	21	C	T	0.173963	0.0272444	1.71e-10	0.0002	0.0028	0.9356
	2-hydroxyisobutyrate	rs1569723	20	A	C	0.182338	0.0307714	3.11e-09	0.0011	0.0032	0.7228
	2-hydroxyisobutyrate	rs1794277	6	A	G	0.727703	0.0355216	2.86e-93	0.0056	0.0042	0.1884
	2-hydroxyisobutyrate	rs2160215	14	C	T	0.320977	0.0277957	7.58e-31	0.0029	0.0026	0.2574
	2-hydroxyisobutyrate	rs2476601	1	G	A	-0.269547	0.0349572	1.25e-14	0.0038	0.0042	0.362
	3-(4-hydroxyphenyl)lactate	rs11038350	11	G	C	0.199731	0.0280899	1.16e-12	0.0003	0.0027	0.9094
	3-(4-hydroxyphenyl)lactate	rs11571297	2	C	T	-0.252551	0.0279024	1.41e-19	-0.0028	0.0026	0.2734
	3-(4-hydroxyphenyl)lactate	rs12199670	6	C	G	0.318102	0.0449389	1.46e-12	-0.0033	0.005	0.5097
	3-(4-hydroxyphenyl)lactate	rs1794277	6	A	G	0.727703	0.0355216	2.86e-93	0.0008	0.0043	0.8456
	3-(4-hydroxyphenyl)lactate	rs2160215	14	C	T	0.320977	0.0277957	7.58e-31	-0.0019	0.0026	0.4571
	3-(4-hydroxyphenyl)lactate	rs2281389	6	G	A	-0.228537	0.0378588	1.57e-09	-0.0001	0.0034	0.9709
	3-(4-hydroxyphenyl)lactate	rs56738967	16	C	G	0.20663	0.0281851	2.28e-13	0.0014	0.0026	0.6052
	3-(4-hydroxyphenyl)lactate	rs60946162	3	T	C	-0.161299	0.0273657	3.77e-09	0.002	0.0026	0.4318
	Scyllo-inositol	rs11038350	11	G	C	0.199731	0.0280899	1.16e-12	0.002	0.0043	0.6451
	Scyllo-inositol	rs11571297	2	C	T	-0.252551	0.0279024	1.41e-19	0.0014	0.0042	0.747001
	Scyllo-inositol	rs12199670	6	C	G	0.318102	0.0449389	1.46e-12	0.0008	0.0082	0.9258
	Scyllo-inositol	rs1569723	20	A	C	0.182338	0.0307714	3.11e-09	-0.0008	0.0049	0.8726
	Scyllo-inositol	rs1794277	6	A	G	0.727703	0.0355216	2.86e-93	0.0158	0.0062	0.01036
	Scyllo-inositol	rs2281389	6	G	A	-0.228537	0.0378588	1.57e-09	-0.0035	0.0051	0.4911
	Scyllo-inositol	rs2476601	1	G	A	-0.269547	0.0349572	1.25e-14	-0.001	0.0067	0.8849
	Scyllo-inositol	rs56738967	16	C	G	0.20663	0.0281851	2.28e-13	0.0031	0.0043	0.4666
	Scyllo-inositol	rs60946162	3	T	C	-0.161299	0.0273657	3.77e-09	0.0028	0.0042	0.511601
	1-arachidonoylglycerophosphocholine*	rs11038350	11	G	C	0.199731	0.0280899	1.16e-12	0.0084	0.0035	0.0164999
	1-arachidonoylglycerophosphocholine*	rs11571297	2	C	T	-0.252551	0.0279024	1.41e-19	-0.0008	0.0027	0.758
	1-arachidonoylglycerophosphocholine*	rs12199670	6	C	G	0.318102	0.0449389	1.46e-12	0.0042	0.006	0.4893
	1-arachidonoylglycerophosphocholine*	rs12482947	21	C	T	0.173963	0.0272444	1.71e-10	-0.0015	0.0037	0.6944
	1-arachidonoylglycerophosphocholine*	rs1569723	20	A	C	0.182338	0.0307714	3.11e-09	0.0029	0.0035	0.4002
	1-arachidonoylglycerophosphocholine*	rs1794277	6	A	G	0.727703	0.0355216	2.86e-93	0.0088	0.0045	0.0516095
	1-arachidonoylglycerophosphocholine*	rs2160215	14	C	T	0.320977	0.0277957	7.58e-31	0.0014	0.0027	0.612901
	1-arachidonoylglycerophosphocholine*	rs2281389	6	G	A	-0.228537	0.0378588	1.57e-09	-0.005	0.0036	0.162
	1-arachidonoylglycerophosphocholine*	rs2476601	1	G	A	-0.269547	0.0349572	1.25e-14	-0.0044	0.0045	0.323
	1-arachidonoylglycerophosphocholine*	rs56738967	16	C	G	0.20663	0.0281851	2.28e-13	0.0003	0.0034	0.936
	1-arachidonoylglycerophosphocholine*	rs60946162	3	T	C	-0.161299	0.0273657	3.77e-09	0.0014	0.0034	0.676401
	1-palmitoleoylglycerophosphocholine*	rs11038350	11	G	C	0.199731	0.0280899	1.16e-12	0.0033	0.0036	0.356
	1-palmitoleoylglycerophosphocholine*	rs11571297	2	C	T	-0.252551	0.0279024	1.41e-19	0	0.0035	0.9916
	1-palmitoleoylglycerophosphocholine*	rs12199670	6	C	G	0.318102	0.0449389	1.46e-12	0.0017	0.0062	0.784701
	1-palmitoleoylglycerophosphocholine*	rs12482947	21	C	T	0.173963	0.0272444	1.71e-10	-0.0018	0.0038	0.633501
	1-palmitoleoylglycerophosphocholine*	rs1569723	20	A	C	0.182338	0.0307714	3.11e-09	0.0027	0.0036	0.4461
	1-palmitoleoylglycerophosphocholine*	rs1794277	6	A	G	0.727703	0.0355216	2.86e-93	0.0118	0.0046	0.0102101
	1-palmitoleoylglycerophosphocholine*	rs2160215	14	C	T	0.320977	0.0277957	7.58e-31	0.0027	0.0035	0.441
	1-palmitoleoylglycerophosphocholine*	rs2281389	6	G	A	-0.228537	0.0378588	1.57e-09	-0.006	0.0043	0.1636
	1-palmitoleoylglycerophosphocholine*	rs2476601	1	G	A	-0.269547	0.0349572	1.25e-14	-0.0054	0.0053	0.3108
	1-palmitoleoylglycerophosphocholine*	rs56738967	16	C	G	0.20663	0.0281851	2.28e-13	-0.0012	0.0035	0.724201
	1-palmitoleoylglycerophosphocholine*	rs60946162	3	T	C	-0.161299	0.0273657	3.77e-09	-0.0052	0.0035	0.1412
	1-docosahexaenoylglycerophosphocholine*	rs11038350	11	G	C	0.199731	0.0280899	1.16e-12	0.0025	0.0037	0.5053
	1-docosahexaenoylglycerophosphocholine*	rs11571297	2	C	T	-0.252551	0.0279024	1.41e-19	-0.0014	0.0036	0.683701
	1-docosahexaenoylglycerophosphocholine*	rs12199670	6	C	G	0.318102	0.0449389	1.46e-12	0.0073	0.007	0.2959
	1-docosahexaenoylglycerophosphocholine*	rs12482947	21	C	T	0.173963	0.0272444	1.71e-10	-0.0024	0.0039	0.5383
	1-docosahexaenoylglycerophosphocholine*	rs1569723	20	A	C	0.182338	0.0307714	3.11e-09	0.0006	0.0037	0.862
	1-docosahexaenoylglycerophosphocholine*	rs1794277	6	A	G	0.727703	0.0355216	2.86e-93	0.0067	0.0055	0.2219
	1-docosahexaenoylglycerophosphocholine*	rs2160215	14	C	T	0.320977	0.0277957	7.58e-31	0.0071	0.0036	0.0508897
	1-docosahexaenoylglycerophosphocholine*	rs2281389	6	G	A	-0.228537	0.0378588	1.57e-09	-0.003	0.0044	0.4998
	1-docosahexaenoylglycerophosphocholine*	rs2476601	1	G	A	-0.269547	0.0349572	1.25e-14	-0.0085	0.0055	0.1184
	1-docosahexaenoylglycerophosphocholine*	rs56738967	16	C	G	0.20663	0.0281851	2.28e-13	0.0005	0.0036	0.8834
	1-docosahexaenoylglycerophosphocholine*	rs60946162	3	T	C	-0.161299	0.0273657	3.77e-09	-0.0004	0.0036	0.9094
	N2,N2-dimethylguanosine	rs11038350	11	G	C	0.199731	0.0280899	1.16e-12	-0.001	0.0019	0.6031
	N2,N2-dimethylguanosine	rs1569723	20	A	C	0.182338	0.0307714	3.11e-09	-0.001	0.0027	0.7112
	N2,N2-dimethylguanosine	rs1794277	6	A	G	0.727703	0.0355216	2.86e-93	-0.0064	0.0029	0.02613
	N2,N2-dimethylguanosine	rs2160215	14	C	T	0.320977	0.0277957	7.58e-31	-0.0011	0.0019	0.5513
	N2,N2-dimethylguanosine	rs2476601	1	G	A	-0.269547	0.0349572	1.25e-14	-0.0022	0.0037	0.5569
	N2,N2-dimethylguanosine	rs60946162	3	T	C	-0.161299	0.0273657	3.77e-09	-0.0002	0.0019	0.9018
	Glutaroyl carnitine	rs11038350	11	G	C	0.199731	0.0280899	1.16e-12	0.0005	0.0027	0.8632
	Glutaroyl carnitine	rs11571297	2	C	T	-0.252551	0.0279024	1.41e-19	-0.0031	0.0026	0.2248
	Glutaroyl carnitine	rs12199670	6	C	G	0.318102	0.0449389	1.46e-12	0.0041	0.005	0.4165
	Glutaroyl carnitine	rs12482947	21	C	T	0.173963	0.0272444	1.71e-10	-0.0015	0.0028	0.5939
	Glutaroyl carnitine	rs1569723	20	A	C	0.182338	0.0307714	3.11e-09	0.0006	0.0026	0.8091
	Glutaroyl carnitine	rs1794277	6	A	G	0.727703	0.0355216	2.86e-93	0.0074	0.0036	0.0400396
	Glutaroyl carnitine	rs2160215	14	C	T	0.320977	0.0277957	7.58e-31	0.0014	0.0026	0.5861
	Glutaroyl carnitine	rs2281389	6	G	A	-0.228537	0.0378588	1.57e-09	-0.0023	0.0034	0.4853
	Glutaroyl carnitine	rs2476601	1	G	A	-0.269547	0.0349572	1.25e-14	0.0082	0.0043	0.0555904
	Glutaroyl carnitine	rs56738967	16	C	G	0.20663	0.0281851	2.28e-13	0.005	0.0026	0.0553898
	Glutaroyl carnitine	rs60946162	3	T	C	-0.161299	0.0273657	3.77e-09	0.0021	0.0026	0.4292
	1-myristoylglycerophosphocholine	rs11038350	11	G	C	0.199731	0.0280899	1.16e-12	0.0032	0.0037	0.3951
	1-myristoylglycerophosphocholine	rs11571297	2	C	T	-0.252551	0.0279024	1.41e-19	-0.0004	0.0036	0.9204
	1-myristoylglycerophosphocholine	rs12199670	6	C	G	0.318102	0.0449389	1.46e-12	0.0008	0.0071	0.9078
	1-myristoylglycerophosphocholine	rs12482947	21	C	T	0.173963	0.0272444	1.71e-10	-0.0009	0.0039	0.8112
	1-myristoylglycerophosphocholine	rs1569723	20	A	C	0.182338	0.0307714	3.11e-09	0.0021	0.0037	0.566301
	1-myristoylglycerophosphocholine	rs1794277	6	A	G	0.727703	0.0355216	2.86e-93	0.0081	0.0056	0.1474
	1-myristoylglycerophosphocholine	rs2160215	14	C	T	0.320977	0.0277957	7.58e-31	0.0063	0.0037	0.0872409
	1-myristoylglycerophosphocholine	rs2281389	6	G	A	-0.228537	0.0378588	1.57e-09	-0.0032	0.0045	0.4743
	1-myristoylglycerophosphocholine	rs2476601	1	G	A	-0.269547	0.0349572	1.25e-14	-0.0025	0.0056	0.651799
	1-myristoylglycerophosphocholine	rs56738967	16	C	G	0.20663	0.0281851	2.28e-13	-0.0025	0.0037	0.4901
	1-myristoylglycerophosphocholine	rs60946162	3	T	C	-0.161299	0.0273657	3.77e-09	-0.0041	0.0037	0.2576

## Sheet: Table S10
	Table S10 The forward MR: Significant metabolic pathways involved in the three thyroid diseases.
	Trait	Metabolites pathway	Involved metabolites	P-value	-log(p)	Database
	Thyroid cancer	Aminoacyl-tRNA biosynthesis	L-Phenylalanine; L-Aspartate	0.002763	2.5586	KEGG
	Thyroid cancer	Phenylalanine, tyrosine and tryptophan biosynthesis	L-Phenylalanine	0.0077269	2.112	KEGG SMP
	Thyroid cancer	Phenylalanine metabolism	L-Phenylalanine	0.019243	1.7157	KEGG SMP
	Thyroid cancer	Arginine biosynthesis	L-Aspartate	0.02687	1.5707	KEGG
	Thyroid cancer	Nicotinate and nicotinamide metabolism	L-Aspartate	0.028771	1.5411	KEGG SMP
	Thyroid cancer	Histidine metabolism	L-Aspartate	0.030669	1.5133	KEGG SMP
	Hashimoto thyroiditis	D-Glutamine and D-glutamate metabolism	2-Oxoglutarate	0.015409	1.8122	KEGG SMP
	Hashimoto thyroiditis	Arginine biosynthesis	2-Oxoglutarate	0.035677	1.4476	KEGG
	Hashimoto thyroiditis	Butanoate metabolism	2-Oxoglutarate	0.038188	1.4181	KEGG SMP
	Hashimoto thyroiditis	Histidine metabolism	N(pi)-Methyl-L-histidine	0.040694	1.3905	KEGG SMP

[truncated: 1 more sheets: Table S11]
